# Supplementary material for: Inflammatory bowel disease and risk of autoimmune hepatitis: A univariable and multivariable Mendelian randomization study
Source: PLoS One. 2024 Jun 7;19(6):e0305220. doi: 10.1371/journal.pone.0305220 (PMC11161122; doi:10.1371/journal.pone.0305220)
Supplement: S1 Table — (XLS) [file pone.0305220.s002.xls]

## Sheet: S1A Table
S1A Table Associations of single nucleotide polymorphisms for crohn's disease and autoimmune hepatitis in primary result
SNP	effect_allele.exposure	other_allele.exposure	effect_allele.outcome	other_allele.outcome	beta.exposure	beta.outcome	eaf.exposure	eaf.outcome	id.outcome	chr	pos	se.outcome	samplesize.outcome	pval.outcome	outcome	originalname.outcome	outcome.deprecated	mr_keep.outcome	se.exposure	pval.exposure	samplesize.exposure	chr.exposure	pos.exposure	id.exposure	exposure	mr_keep.exposure	mr_keep	F statistic
rs10748783	A	C	A	C	-0.280698	0.0478	0.5866	0.538108	ebi-a-GCST90018785	10	101285872	0.0473	485234	0.3123	Autoimmune hepatitis || id:ebi-a-GCST90018785	Autoimmune hepatitis	Autoimmune hepatitis || ||	TRUE	0.0429599	6.36e-11	5409	10	101285872	ieu-a-11	Crohn's disease || id:ieu-a-11	TRUE	TRUE	42.6768
rs16894919	T	G	T	G	-0.329049	-0.0674	0.1882	0.0663574	ebi-a-GCST90018785	6	29412222	0.1241	485234	0.5871	Autoimmune hepatitis || id:ebi-a-GCST90018785	Autoimmune hepatitis	Autoimmune hepatitis || ||	TRUE	0.0569346	7.46e-09	5409	6	29412222	ieu-a-11	Crohn's disease || id:ieu-a-11	TRUE	TRUE	33.3894
rs17886724	G	A	G	A	-0.22157	-0.0123	0.4185	0.377761	ebi-a-GCST90018785	17	40496163	0.0488	485234	0.8002	Autoimmune hepatitis || id:ebi-a-GCST90018785	Autoimmune hepatitis	Autoimmune hepatitis || ||	TRUE	0.0428808	2.38e-07	5409	17	40496163	ieu-a-11	Crohn's disease || id:ieu-a-11	TRUE	TRUE	26.6892
rs2006996	C	T	C	T	0.524139	0.0593	0.4996	0.185315	ebi-a-GCST90018785	9	117592638	0.0726	485234	0.4141	Autoimmune hepatitis || id:ebi-a-GCST90018785	Autoimmune hepatitis	Autoimmune hepatitis || ||	TRUE	0.0428427	1.74e-34	5409	9	117592638	ieu-a-11	Crohn's disease || id:ieu-a-11	TRUE	TRUE	149.616
rs2072711	G	A	G	A	-0.233512	-0.0522	0.7351	0.831384	ebi-a-GCST90018785	22	37268555	0.0683	485234	0.4445	Autoimmune hepatitis || id:ebi-a-GCST90018785	Autoimmune hepatitis	Autoimmune hepatitis || ||	TRUE	0.0450513	2.17e-07	5409	22	37268555	ieu-a-11	Crohn's disease || id:ieu-a-11	TRUE	TRUE	26.8561
rs224090	C	T	C	T	-0.247455	0.0694	0.5199	0.582362	ebi-a-GCST90018785	10	64541319	0.0482	485234	0.1494	Autoimmune hepatitis || id:ebi-a-GCST90018785	Autoimmune hepatitis	Autoimmune hepatitis || ||	TRUE	0.0417369	3.03e-09	5409	10	64541319	ieu-a-11	Crohn's disease || id:ieu-a-11	TRUE	TRUE	35.1392
rs2975785	G	A	G	A	-0.245064	-0.0214	0.7296	0.592733	ebi-a-GCST90018785	2	241569329	0.0479	485234	0.6543	Autoimmune hepatitis || id:ebi-a-GCST90018785	Autoimmune hepatitis	Autoimmune hepatitis || ||	TRUE	0.0448444	4.63e-08	5409	2	241569329	ieu-a-11	Crohn's disease || id:ieu-a-11	TRUE	TRUE	29.8526
rs36110421	C	A	C	A	-0.518022	0.0228	0.08954	0.241133	ebi-a-GCST90018785	6	35065727	0.0528	485234	0.6659	Autoimmune hepatitis || id:ebi-a-GCST90018785	Autoimmune hepatitis	Autoimmune hepatitis || ||	TRUE	0.0861304	1.81e-09	5409	6	35065727	ieu-a-11	Crohn's disease || id:ieu-a-11	TRUE	TRUE	36.1595
rs4366152	C	T	C	T	0.642073	0.0363	0.601	0.668691	ebi-a-GCST90018785	9	117564875	0.0512	485234	0.478	Autoimmune hepatitis || id:ebi-a-GCST90018785	Autoimmune hepatitis	Autoimmune hepatitis || ||	TRUE	0.0454612	2.52e-45	5409	9	117564875	ieu-a-11	Crohn's disease || id:ieu-a-11	TRUE	TRUE	199.401
rs4713586	G	A	G	A	0.652552	0.1749	0.1548	0.0772128	ebi-a-GCST90018785	6	32659582	0.0883	485234	0.0477002	Autoimmune hepatitis || id:ebi-a-GCST90018785	Autoimmune hepatitis	Autoimmune hepatitis || ||	TRUE	0.0496956	2.07e-39	5409	6	32659582	ieu-a-11	Crohn's disease || id:ieu-a-11	TRUE	TRUE	172.359
rs4958872	T	C	T	C	-0.207565	-0.1899	0.4968	0.686929	ebi-a-GCST90018785	5	150402334	0.0532	485234	0.000360504	Autoimmune hepatitis || id:ebi-a-GCST90018785	Autoimmune hepatitis	Autoimmune hepatitis || ||	TRUE	0.0418829	7.19e-07	5409	5	150402334	ieu-a-11	Crohn's disease || id:ieu-a-11	TRUE	TRUE	24.5513
rs60689680	T	G	T	G	0.270963	-0.017	0.4095	0.36007	ebi-a-GCST90018785	5	158834367	0.0502	485234	0.7347	Autoimmune hepatitis || id:ebi-a-GCST90018785	Autoimmune hepatitis	Autoimmune hepatitis || ||	TRUE	0.0418665	9.62e-11	5409	5	158834367	ieu-a-11	Crohn's disease || id:ieu-a-11	TRUE	TRUE	41.8722
rs6856616	C	T	C	T	0.267545	-0.0493	0.2203	0.0982714	ebi-a-GCST90018785	4	38325036	0.1023	485234	0.6297	Autoimmune hepatitis || id:ebi-a-GCST90018785	Autoimmune hepatitis	Autoimmune hepatitis || ||	TRUE	0.0474982	1.76e-08	5409	4	38325036	ieu-a-11	Crohn's disease || id:ieu-a-11	TRUE	TRUE	31.716
rs6930777	T	C	T	C	-0.964956	-0.0722	0.0484	0.117683	ebi-a-GCST90018785	6	32351566	0.0883	485234	0.4137	Autoimmune hepatitis || id:ebi-a-GCST90018785	Autoimmune hepatitis	Autoimmune hepatitis || ||	TRUE	0.132027	2.67e-13	5409	6	32351566	ieu-a-11	Crohn's disease || id:ieu-a-11	TRUE	TRUE	53.3985
rs79315643	G	A	G	A	-0.826374	-0.1495	0.09473	0.154196	ebi-a-GCST90018785	8	10773414	0.0635	485234	0.01859	Autoimmune hepatitis || id:ebi-a-GCST90018785	Autoimmune hepatitis	Autoimmune hepatitis || ||	TRUE	0.0889885	1.52e-20	5409	8	10773414	ieu-a-11	Crohn's disease || id:ieu-a-11	TRUE	TRUE	86.2035
rs9368758	A	G	A	G	0.235293	0.0641	0.5315	0.19409	ebi-a-GCST90018785	6	33138021	0.0808	485234	0.4271	Autoimmune hepatitis || id:ebi-a-GCST90018785	Autoimmune hepatitis	Autoimmune hepatitis || ||	TRUE	0.0415098	1.44e-08	5409	6	33138021	ieu-a-11	Crohn's disease || id:ieu-a-11	TRUE	TRUE	32.1186

## Sheet: S1B Table
S1B Table Associations of single nucleotide polymorphisms for ulcerative colitis and autoimmune hepatitis in primary result
SNP	effect_allele.exposure	other_allele.exposure	effect_allele.outcome	other_allele.outcome	beta.exposure	beta.outcome	eaf.outcome	id.outcome	chr	pos	se.outcome	samplesize.outcome	pval.outcome	outcome	originalname.outcome	outcome.deprecated	mr_keep.outcome	se.exposure	pval.exposure	chr.exposure	pos.exposure	samplesize.exposure	id.exposure	exposure	mr_keep.exposure	mr_keep	F statistic
rs10021998	G	A	G	A	-0.254642	0.049	0.0929048	ebi-a-GCST90018785	4	152560662	0.1045	485234	0.6392	Autoimmune hepatitis || id:ebi-a-GCST90018785	Autoimmune hepatitis	Autoimmune hepatitis || ||	TRUE	0.0481185	1.21e-07	4	152560662	26405	ebi-a-GCST000964	Ulcerative colitis || id:ebi-a-GCST000964	TRUE	TRUE	28.0029
rs10090868	G	A	G	A	0.378436	0.0555	0.897003	ebi-a-GCST90018785	8	28037987	0.1198	485234	0.642899	Autoimmune hepatitis || id:ebi-a-GCST90018785	Autoimmune hepatitis	Autoimmune hepatitis || ||	TRUE	0.0461091	2.26e-16	8	28037987	26405	ebi-a-GCST000964	Ulcerative colitis || id:ebi-a-GCST000964	TRUE	TRUE	67.3564
rs1011559	C	A	C	A	-0.14842	0.0036	0.113879	ebi-a-GCST90018785	7	20703948	0.0657	485234	0.9564	Autoimmune hepatitis || id:ebi-a-GCST90018785	Autoimmune hepatitis	Autoimmune hepatitis || ||	TRUE	0.0297247	5.94e-07	7	20703948	26405	ebi-a-GCST000964	Ulcerative colitis || id:ebi-a-GCST000964	TRUE	TRUE	24.9297
rs10148332	T	C	T	C	-0.438255	-0.3319	0.0288878	ebi-a-GCST90018785	14	88217030	0.2011	485234	0.0988804	Autoimmune hepatitis || id:ebi-a-GCST90018785	Autoimmune hepatitis	Autoimmune hepatitis || ||	TRUE	0.0507963	6.26e-18	14	88217030	26405	ebi-a-GCST000964	Ulcerative colitis || id:ebi-a-GCST000964	TRUE	TRUE	74.4315
rs10448585	T	C	T	C	0.0392207	0.0199	0.750657	ebi-a-GCST90018785	22	46356554	0.0566	485234	0.7258	Autoimmune hepatitis || id:ebi-a-GCST90018785	Autoimmune hepatitis	Autoimmune hepatitis || ||	TRUE	0.00478463	2.46e-16	22	46356554	26405	ebi-a-GCST000964	Ulcerative colitis || id:ebi-a-GCST000964	TRUE	TRUE	67.1894
rs10499206	C	T	C	T	-0.741937	0.0522	0.0775441	ebi-a-GCST90018785	6	139269995	0.1131	485234	0.644401	Autoimmune hepatitis || id:ebi-a-GCST90018785	Autoimmune hepatitis	Autoimmune hepatitis || ||	TRUE	0.0544022	2.38e-42	6	139269995	26405	ebi-a-GCST000964	Ulcerative colitis || id:ebi-a-GCST000964	TRUE	TRUE	185.981
rs10499312	G	A	G	A	-0.598836	0.0086	0.020629	ebi-a-GCST90018785	6	158066315	0.1708	485234	0.9599	Autoimmune hepatitis || id:ebi-a-GCST90018785	Autoimmune hepatitis	Autoimmune hepatitis || ||	TRUE	0.0524696	3.6e-30	6	158066315	26405	ebi-a-GCST000964	Ulcerative colitis || id:ebi-a-GCST000964	TRUE	TRUE	130.247
rs10514388	T	C	T	C	-0.553885	0.1323	0.0176956	ebi-a-GCST90018785	16	74934182	0.1584	485234	0.4037	Autoimmune hepatitis || id:ebi-a-GCST90018785	Autoimmune hepatitis	Autoimmune hepatitis || ||	TRUE	0.0741578	8.08e-14	16	74934182	26405	ebi-a-GCST000964	Ulcerative colitis || id:ebi-a-GCST000964	TRUE	TRUE	55.7818
rs10758669	A	C	A	C	0.14842	0.0144	0.652747	ebi-a-GCST90018785	9	4981602	0.0494	485234	0.770699	Autoimmune hepatitis || id:ebi-a-GCST90018785	Autoimmune hepatitis	Autoimmune hepatitis || ||	TRUE	0.0207507	8.52e-13	9	4981602	26405	ebi-a-GCST000964	Ulcerative colitis || id:ebi-a-GCST000964	TRUE	TRUE	51.1548
rs10781977	G	A	G	A	0.139762	-0.0472	0.732269	ebi-a-GCST90018785	16	75342932	0.0545	485234	0.3869	Autoimmune hepatitis || id:ebi-a-GCST90018785	Autoimmune hepatitis	Autoimmune hepatitis || ||	TRUE	0.0239011	4.99e-09	16	75342932	26405	ebi-a-GCST000964	Ulcerative colitis || id:ebi-a-GCST000964	TRUE	TRUE	34.1908
rs10799837	A	G	A	G	0.10436	0.0088	0.465283	ebi-a-GCST90018785	1	20135612	0.0487	485234	0.8558	Autoimmune hepatitis || id:ebi-a-GCST90018785	Autoimmune hepatitis	Autoimmune hepatitis || ||	TRUE	0.0181311	8.62e-09	1	20135612	26405	ebi-a-GCST000964	Ulcerative colitis || id:ebi-a-GCST000964	TRUE	TRUE	33.1274
rs10906102	T	C	T	C	0.476234	0.0989	0.901238	ebi-a-GCST90018785	10	12267086	0.0933	485234	0.2891	Autoimmune hepatitis || id:ebi-a-GCST90018785	Autoimmune hepatitis	Autoimmune hepatitis || ||	TRUE	0.0486675	1.3e-22	10	12267086	26405	ebi-a-GCST000964	Ulcerative colitis || id:ebi-a-GCST000964	TRUE	TRUE	95.748
rs11079045	A	G	A	G	0.10436	0.0163	0.571767	ebi-a-GCST90018785	17	40587669	0.0477	485234	0.7329	Autoimmune hepatitis || id:ebi-a-GCST90018785	Autoimmune hepatitis	Autoimmune hepatitis || ||	TRUE	0.0206259	4.2e-07	17	40587669	26405	ebi-a-GCST000964	Ulcerative colitis || id:ebi-a-GCST000964	TRUE	TRUE	25.5982
rs11085735	C	A	C	A	0.173953	0.0818	0.928833	ebi-a-GCST90018785	19	10602180	0.1029	485234	0.4267	Autoimmune hepatitis || id:ebi-a-GCST90018785	Autoimmune hepatitis	Autoimmune hepatitis || ||	TRUE	0.0350926	7.16e-07	19	10602180	26405	ebi-a-GCST000964	Ulcerative colitis || id:ebi-a-GCST000964	TRUE	TRUE	24.5697
rs11115323	T	C	T	C	-0.392042	0.2027	0.0514842	ebi-a-GCST90018785	12	83019495	0.134	485234	0.1302	Autoimmune hepatitis || id:ebi-a-GCST90018785	Autoimmune hepatitis	Autoimmune hepatitis || ||	TRUE	0.045694	9.51e-18	12	83019495	26405	ebi-a-GCST000964	Ulcerative colitis || id:ebi-a-GCST000964	TRUE	TRUE	73.6061
rs11145750	G	A	G	A	-0.122218	-0.0853	0.426266	ebi-a-GCST90018785	9	139259249	0.0481	485234	0.0760501	Autoimmune hepatitis || id:ebi-a-GCST90018785	Autoimmune hepatitis	Autoimmune hepatitis || ||	TRUE	0.019169	1.82e-10	9	139259249	26405	ebi-a-GCST000964	Ulcerative colitis || id:ebi-a-GCST000964	TRUE	TRUE	40.6479
rs11206502	G	A	G	A	-0.494696	0.0466	0.054867	ebi-a-GCST90018785	1	55463086	0.1342	485234	0.728299	Autoimmune hepatitis || id:ebi-a-GCST90018785	Autoimmune hepatitis	Autoimmune hepatitis || ||	TRUE	0.093174	1.1e-07	1	55463086	26405	ebi-a-GCST000964	Ulcerative colitis || id:ebi-a-GCST000964	TRUE	TRUE	28.1874
rs11209026	A	G	A	G	-0.553885	-0.2733	0.0613719	ebi-a-GCST90018785	1	67705958	0.1105	485234	0.0133999	Autoimmune hepatitis || id:ebi-a-GCST90018785	Autoimmune hepatitis	Autoimmune hepatitis || ||	TRUE	0.0504744	5.12e-28	1	67705958	26405	ebi-a-GCST000964	Ulcerative colitis || id:ebi-a-GCST000964	TRUE	TRUE	120.41
rs11532043	G	A	G	A	-0.19062	-0.1809	0.0722391	ebi-a-GCST90018785	11	134638786	0.0917	485234	0.0484596	Autoimmune hepatitis || id:ebi-a-GCST90018785	Autoimmune hepatitis	Autoimmune hepatitis || ||	TRUE	0.0376369	4.09e-07	11	134638786	26405	ebi-a-GCST000964	Ulcerative colitis || id:ebi-a-GCST000964	TRUE	TRUE	25.6493
rs11679814	C	T	C	T	-0.470004	0.1253	0.103638	ebi-a-GCST90018785	2	86041681	0.0847	485234	0.1392	Autoimmune hepatitis || id:ebi-a-GCST90018785	Autoimmune hepatitis	Autoimmune hepatitis || ||	TRUE	0.0806868	5.71e-09	2	86041681	26405	ebi-a-GCST000964	Ulcerative colitis || id:ebi-a-GCST000964	TRUE	TRUE	33.9285
rs11689480	A	G	A	G	0.113329	0.031	0.596369	ebi-a-GCST90018785	2	102674501	0.0485	485234	0.5217	Autoimmune hepatitis || id:ebi-a-GCST90018785	Autoimmune hepatitis	Autoimmune hepatitis || ||	TRUE	0.0213966	1.18e-07	2	102674501	26405	ebi-a-GCST000964	Ulcerative colitis || id:ebi-a-GCST000964	TRUE	TRUE	28.0517
rs11716652	T	C	T	C	-0.270027	-0.1509	0.0707478	ebi-a-GCST90018785	3	138565389	0.1154	485234	0.1912	Autoimmune hepatitis || id:ebi-a-GCST90018785	Autoimmune hepatitis	Autoimmune hepatitis || ||	TRUE	0.0339042	1.66e-15	3	138565389	26405	ebi-a-GCST000964	Ulcerative colitis || id:ebi-a-GCST000964	TRUE	TRUE	63.427
rs11739663	C	T	C	T	-0.139762	-0.0226	0.167635	ebi-a-GCST90018785	5	594083	0.0639	485234	0.724201	Autoimmune hepatitis || id:ebi-a-GCST90018785	Autoimmune hepatitis	Autoimmune hepatitis || ||	TRUE	0.0251664	2.8e-08	5	594083	26405	ebi-a-GCST000964	Ulcerative colitis || id:ebi-a-GCST000964	TRUE	TRUE	30.8392
rs11740487	A	G	A	G	-0.625938	-0.0643	0.0255373	ebi-a-GCST90018785	5	168610154	0.1309	485234	0.6233	Autoimmune hepatitis || id:ebi-a-GCST90018785	Autoimmune hepatitis	Autoimmune hepatitis || ||	TRUE	0.0535545	1.47e-31	5	168610154	26405	ebi-a-GCST000964	Ulcerative colitis || id:ebi-a-GCST000964	TRUE	TRUE	136.596
rs11762667	C	T	C	T	-0.165514	0.0267	0.165805	ebi-a-GCST90018785	7	134971410	0.0646	485234	0.6789	Autoimmune hepatitis || id:ebi-a-GCST90018785	Autoimmune hepatitis	Autoimmune hepatitis || ||	TRUE	0.0316237	1.66e-07	7	134971410	26405	ebi-a-GCST000964	Ulcerative colitis || id:ebi-a-GCST000964	TRUE	TRUE	27.3912
rs11885200	G	A	G	A	-0.553885	-0.2412	0.0149186	ebi-a-GCST90018785	2	230267912	0.2067	485234	0.2432	Autoimmune hepatitis || id:ebi-a-GCST90018785	Autoimmune hepatitis	Autoimmune hepatitis || ||	TRUE	0.0611495	1.33e-19	2	230267912	26405	ebi-a-GCST000964	Ulcerative colitis || id:ebi-a-GCST000964	TRUE	TRUE	82.039
rs12200541	T	C	T	C	-0.438255	-0.2391	0.0321339	ebi-a-GCST90018785	6	51933179	0.1662	485234	0.1504	Autoimmune hepatitis || id:ebi-a-GCST90018785	Autoimmune hepatitis	Autoimmune hepatitis || ||	TRUE	0.0428245	1.4e-24	6	51933179	26405	ebi-a-GCST000964	Ulcerative colitis || id:ebi-a-GCST000964	TRUE	TRUE	104.722
rs12303913	T	C	T	C	-0.524729	-0.2559	0.0314493	ebi-a-GCST90018785	12	75068078	0.1526	485234	0.0934308	Autoimmune hepatitis || id:ebi-a-GCST90018785	Autoimmune hepatitis	Autoimmune hepatitis || ||	TRUE	0.0436911	3.15e-33	12	75068078	26405	ebi-a-GCST000964	Ulcerative colitis || id:ebi-a-GCST000964	TRUE	TRUE	144.229
rs12371491	C	T	C	T	-0.405465	0.9176	0.0103774	ebi-a-GCST90018785	12	5381274	0.2886	485234	0.001477	Autoimmune hepatitis || id:ebi-a-GCST90018785	Autoimmune hepatitis	Autoimmune hepatitis || ||	TRUE	0.0774197	1.63e-07	12	5381274	26405	ebi-a-GCST000964	Ulcerative colitis || id:ebi-a-GCST000964	TRUE	TRUE	27.4265
rs12533620	G	A	G	A	-0.357674	0.0878	0.10373	ebi-a-GCST90018785	7	26276588	0.1142	485234	0.4421	Autoimmune hepatitis || id:ebi-a-GCST90018785	Autoimmune hepatitis	Autoimmune hepatitis || ||	TRUE	0.0725426	8.2e-07	7	26276588	26405	ebi-a-GCST000964	Ulcerative colitis || id:ebi-a-GCST000964	TRUE	TRUE	24.3084
rs1385133	A	G	A	G	-0.285179	-0.0757	0.123693	ebi-a-GCST90018785	4	79231933	0.095	485234	0.4255	Autoimmune hepatitis || id:ebi-a-GCST90018785	Autoimmune hepatitis	Autoimmune hepatitis || ||	TRUE	0.0492108	6.83e-09	4	79231933	26405	ebi-a-GCST000964	Ulcerative colitis || id:ebi-a-GCST000964	TRUE	TRUE	33.58
rs1487438	A	G	A	G	-0.29267	-0.0014	0.0791222	ebi-a-GCST90018785	8	48595345	0.0983	485234	0.9888	Autoimmune hepatitis || id:ebi-a-GCST90018785	Autoimmune hepatitis	Autoimmune hepatitis || ||	TRUE	0.0384191	2.58e-14	8	48595345	26405	ebi-a-GCST000964	Ulcerative colitis || id:ebi-a-GCST000964	TRUE	TRUE	58.0269
rs1518070	A	C	A	C	-0.113329	-0.026	0.373346	ebi-a-GCST90018785	2	199653885	0.0492	485234	0.596401	Autoimmune hepatitis || id:ebi-a-GCST90018785	Autoimmune hepatitis	Autoimmune hepatitis || ||	TRUE	0.0201589	1.89e-08	2	199653885	26405	ebi-a-GCST000964	Ulcerative colitis || id:ebi-a-GCST000964	TRUE	TRUE	31.6021
rs1558206	C	T	C	T	-0.350657	-0.0561	0.0421905	ebi-a-GCST90018785	4	16901761	0.1165	485234	0.6304	Autoimmune hepatitis || id:ebi-a-GCST90018785	Autoimmune hepatitis	Autoimmune hepatitis || ||	TRUE	0.0628211	2.38e-08	4	16901761	26405	ebi-a-GCST000964	Ulcerative colitis || id:ebi-a-GCST000964	TRUE	TRUE	31.1545
rs16910532	A	G	A	G	-0.451076	0.0232	0.0478921	ebi-a-GCST90018785	9	98900153	0.1599	485234	0.8848	Autoimmune hepatitis || id:ebi-a-GCST90018785	Autoimmune hepatitis	Autoimmune hepatitis || ||	TRUE	0.0576127	4.9e-15	9	98900153	26405	ebi-a-GCST000964	Ulcerative colitis || id:ebi-a-GCST000964	TRUE	TRUE	61.2957
rs16917276	A	G	A	G	-0.24686	-0.0109	0.0590463	ebi-a-GCST90018785	10	64230835	0.1156	485234	0.9247	Autoimmune hepatitis || id:ebi-a-GCST90018785	Autoimmune hepatitis	Autoimmune hepatitis || ||	TRUE	0.0482234	3.07e-07	10	64230835	26405	ebi-a-GCST000964	Ulcerative colitis || id:ebi-a-GCST000964	TRUE	TRUE	26.2031
rs16920014	G	T	G	T	-0.357674	-0.1149	0.0774907	ebi-a-GCST90018785	11	93926457	0.1035	485234	0.2667	Autoimmune hepatitis || id:ebi-a-GCST90018785	Autoimmune hepatitis	Autoimmune hepatitis || ||	TRUE	0.049278	3.92e-13	11	93926457	26405	ebi-a-GCST000964	Ulcerative colitis || id:ebi-a-GCST000964	TRUE	TRUE	52.6788
rs16940202	C	T	C	T	-0.165514	0.01	0.170943	ebi-a-GCST90018785	16	86014241	0.065	485234	0.8782	Autoimmune hepatitis || id:ebi-a-GCST90018785	Autoimmune hepatitis	Autoimmune hepatitis || ||	TRUE	0.02332	1.27e-12	16	86014241	26405	ebi-a-GCST000964	Ulcerative colitis || id:ebi-a-GCST000964	TRUE	TRUE	50.3709
rs16945853	G	A	G	A	-0.29267	0.1064	0.00535134	ebi-a-GCST90018785	18	4003975	0.4036	485234	0.792	Autoimmune hepatitis || id:ebi-a-GCST90018785	Autoimmune hepatitis	Autoimmune hepatitis || ||	TRUE	0.0577484	4.02e-07	18	4003975	26405	ebi-a-GCST000964	Ulcerative colitis || id:ebi-a-GCST000964	TRUE	TRUE	25.6829
rs16945863	T	C	T	C	-0.438255	-0.2327	0.0272548	ebi-a-GCST90018785	18	4012453	0.1572	485234	0.1387	Autoimmune hepatitis || id:ebi-a-GCST90018785	Autoimmune hepatitis	Autoimmune hepatitis || ||	TRUE	0.0473753	2.23e-20	18	4012453	26405	ebi-a-GCST000964	Ulcerative colitis || id:ebi-a-GCST000964	TRUE	TRUE	85.5691
rs16948926	T	C	T	C	-0.615186	0.1105	0.0213909	ebi-a-GCST90018785	18	45751816	0.2155	485234	0.608199	Autoimmune hepatitis || id:ebi-a-GCST90018785	Autoimmune hepatitis	Autoimmune hepatitis || ||	TRUE	0.0549554	4.35e-29	18	45751816	26405	ebi-a-GCST000964	Ulcerative colitis || id:ebi-a-GCST000964	TRUE	TRUE	125.302
rs17016573	T	G	T	G	-0.371564	-0.0389	0.0149512	ebi-a-GCST90018785	3	78938564	0.2171	485234	0.8579	Autoimmune hepatitis || id:ebi-a-GCST90018785	Autoimmune hepatitis	Autoimmune hepatitis || ||	TRUE	0.0628749	3.43e-09	3	78938564	26405	ebi-a-GCST000964	Ulcerative colitis || id:ebi-a-GCST000964	TRUE	TRUE	34.9204
rs17038868	A	G	A	G	-0.565314	0.0049	0.0515198	ebi-a-GCST90018785	3	14123906	0.1685	485234	0.977	Autoimmune hepatitis || id:ebi-a-GCST90018785	Autoimmune hepatitis	Autoimmune hepatitis || ||	TRUE	0.102122	3.1e-08	3	14123906	26405	ebi-a-GCST000964	Ulcerative colitis || id:ebi-a-GCST000964	TRUE	TRUE	30.6414
rs17054986	G	A	G	A	-0.392042	0.1709	0.0169116	ebi-a-GCST90018785	13	37723675	0.1853	485234	0.3565	Autoimmune hepatitis || id:ebi-a-GCST90018785	Autoimmune hepatitis	Autoimmune hepatitis || ||	TRUE	0.0770534	3.62e-07	13	37723675	26405	ebi-a-GCST000964	Ulcerative colitis || id:ebi-a-GCST000964	TRUE	TRUE	25.885
rs17066624	T	C	T	C	-0.113329	0.0744	0.17478	ebi-a-GCST90018785	6	137934634	0.0708	485234	0.2936	Autoimmune hepatitis || id:ebi-a-GCST90018785	Autoimmune hepatitis	Autoimmune hepatitis || ||	TRUE	0.0230189	8.51e-07	6	137934634	26405	ebi-a-GCST000964	Ulcerative colitis || id:ebi-a-GCST000964	TRUE	TRUE	24.2371
rs17085007	C	T	C	T	-0.14842	-0.1056	0.188519	ebi-a-GCST90018785	13	27531267	0.0612	485234	0.0844092	Autoimmune hepatitis || id:ebi-a-GCST90018785	Autoimmune hepatitis	Autoimmune hepatitis || ||	TRUE	0.0250882	3.3e-09	13	27531267	26405	ebi-a-GCST000964	Ulcerative colitis || id:ebi-a-GCST000964	TRUE	TRUE	34.9956
rs17135576	A	G	A	G	-0.576613	-0.3408	0.0113304	ebi-a-GCST90018785	11	77058659	0.2757	485234	0.2164	Autoimmune hepatitis || id:ebi-a-GCST90018785	Autoimmune hepatitis	Autoimmune hepatitis || ||	TRUE	0.0576129	1.4e-23	11	77058659	26405	ebi-a-GCST000964	Ulcerative colitis || id:ebi-a-GCST000964	TRUE	TRUE	100.161
rs17322331	T	C	T	C	-0.262364	-0.017	0.0398595	ebi-a-GCST90018785	14	30503317	0.1249	485234	0.8919	Autoimmune hepatitis || id:ebi-a-GCST90018785	Autoimmune hepatitis	Autoimmune hepatitis || ||	TRUE	0.0505407	2.09e-07	14	30503317	26405	ebi-a-GCST000964	Ulcerative colitis || id:ebi-a-GCST000964	TRUE	TRUE	26.9459
rs17337565	T	C	T	C	-0.285179	-0.0691	0.0496762	ebi-a-GCST90018785	11	121999548	0.1167	485234	0.5539	Autoimmune hepatitis || id:ebi-a-GCST90018785	Autoimmune hepatitis	Autoimmune hepatitis || ||	TRUE	0.0449434	2.22e-10	11	121999548	26405	ebi-a-GCST000964	Ulcerative colitis || id:ebi-a-GCST000964	TRUE	TRUE	40.2597
rs1736023	T	C	T	C	-0.10436	-0.012	0.359508	ebi-a-GCST90018785	21	16812882	0.0489	485234	0.8057	Autoimmune hepatitis || id:ebi-a-GCST90018785	Autoimmune hepatitis	Autoimmune hepatitis || ||	TRUE	0.0210095	6.79e-07	21	16812882	26405	ebi-a-GCST000964	Ulcerative colitis || id:ebi-a-GCST000964	TRUE	TRUE	24.672
rs17388568	A	G	A	G	-0.113329	-0.0042	0.254994	ebi-a-GCST90018785	4	123329362	0.0512	485234	0.9349	Autoimmune hepatitis || id:ebi-a-GCST90018785	Autoimmune hepatitis	Autoimmune hepatitis || ||	TRUE	0.0231192	9.49e-07	4	123329362	26405	ebi-a-GCST000964	Ulcerative colitis || id:ebi-a-GCST000964	TRUE	TRUE	24.0272
rs17599910	C	T	C	T	-0.262364	-0.0474	0.109603	ebi-a-GCST90018785	2	218063837	0.106	485234	0.6546	Autoimmune hepatitis || id:ebi-a-GCST90018785	Autoimmune hepatitis	Autoimmune hepatitis || ||	TRUE	0.0487603	7.42e-08	2	218063837	26405	ebi-a-GCST000964	Ulcerative colitis || id:ebi-a-GCST000964	TRUE	TRUE	28.9496
rs17694108	A	G	A	G	-0.113329	-0.0313	0.299242	ebi-a-GCST90018785	19	33731551	0.0511	485234	0.54	Autoimmune hepatitis || id:ebi-a-GCST90018785	Autoimmune hepatitis	Autoimmune hepatitis || ||	TRUE	0.022768	6.44e-07	19	33731551	26405	ebi-a-GCST000964	Ulcerative colitis || id:ebi-a-GCST000964	TRUE	TRUE	24.7742
rs1801274	G	A	G	A	-0.19062	-0.0671	0.441801	ebi-a-GCST90018785	1	161479745	0.0481	485234	0.1633	Autoimmune hepatitis || id:ebi-a-GCST90018785	Autoimmune hepatitis	Autoimmune hepatitis || ||	TRUE	0.0205984	2.16e-20	1	161479745	26405	ebi-a-GCST000964	Ulcerative colitis || id:ebi-a-GCST000964	TRUE	TRUE	85.6322
rs2017566	C	T	C	T	0.10436	-0.003	0.699708	ebi-a-GCST90018785	15	58505040	0.0506	485234	0.9533	Autoimmune hepatitis || id:ebi-a-GCST90018785	Autoimmune hepatitis	Autoimmune hepatitis || ||	TRUE	0.0211691	8.23e-07	15	58505040	26405	ebi-a-GCST000964	Ulcerative colitis || id:ebi-a-GCST000964	TRUE	TRUE	24.3014
rs2030582	G	A	G	A	0.0953102	0.0441	0.702239	ebi-a-GCST90018785	3	188487030	0.0508	485234	0.385	Autoimmune hepatitis || id:ebi-a-GCST90018785	Autoimmune hepatitis	Autoimmune hepatitis || ||	TRUE	0.0184684	2.46e-07	3	188487030	26405	ebi-a-GCST000964	Ulcerative colitis || id:ebi-a-GCST000964	TRUE	TRUE	26.631
rs2036025	T	G	T	G	-0.239017	-0.204	0.0292317	ebi-a-GCST90018785	5	116595320	0.1712	485234	0.2332	Autoimmune hepatitis || id:ebi-a-GCST90018785	Autoimmune hepatitis	Autoimmune hepatitis || ||	TRUE	0.0473349	4.43e-07	5	116595320	26405	ebi-a-GCST000964	Ulcerative colitis || id:ebi-a-GCST000964	TRUE	TRUE	25.4954
rs2132868	T	C	T	C	-0.357674	-0.3807	0.0272493	ebi-a-GCST90018785	5	2726211	0.1308	485234	0.00359799	Autoimmune hepatitis || id:ebi-a-GCST90018785	Autoimmune hepatitis	Autoimmune hepatitis || ||	TRUE	0.0605731	3.53e-09	5	2726211	26405	ebi-a-GCST000964	Ulcerative colitis || id:ebi-a-GCST000964	TRUE	TRUE	34.8644
rs2233287	A	G	A	G	-0.182322	-0.0799	0.0620736	ebi-a-GCST90018785	5	150440097	0.0936	485234	0.393	Autoimmune hepatitis || id:ebi-a-GCST90018785	Autoimmune hepatitis	Autoimmune hepatitis || ||	TRUE	0.0330168	3.35e-08	5	150440097	26405	ebi-a-GCST000964	Ulcerative colitis || id:ebi-a-GCST000964	TRUE	TRUE	30.4913
rs2267029	G	A	G	A	0.19062	0.0181	0.860845	ebi-a-GCST90018785	22	24117916	0.0857	485234	0.8332	Autoimmune hepatitis || id:ebi-a-GCST90018785	Autoimmune hepatitis	Autoimmune hepatitis || ||	TRUE	0.0328436	6.48e-09	22	24117916	26405	ebi-a-GCST000964	Ulcerative colitis || id:ebi-a-GCST000964	TRUE	TRUE	33.6824
rs2274351	T	C	T	C	0.113329	0.0417	0.455343	ebi-a-GCST90018785	10	104264107	0.048	485234	0.3849	Autoimmune hepatitis || id:ebi-a-GCST90018785	Autoimmune hepatitis	Autoimmune hepatitis || ||	TRUE	0.021297	1.03e-07	10	104264107	26405	ebi-a-GCST000964	Ulcerative colitis || id:ebi-a-GCST000964	TRUE	TRUE	28.3147
rs2283044	A	G	A	G	-0.131028	0.0306	0.423248	ebi-a-GCST90018785	7	107440553	0.05	485234	0.5403	Autoimmune hepatitis || id:ebi-a-GCST90018785	Autoimmune hepatitis	Autoimmune hepatitis || ||	TRUE	0.0210381	4.72e-10	7	107440553	26405	ebi-a-GCST000964	Ulcerative colitis || id:ebi-a-GCST000964	TRUE	TRUE	38.7867
rs2289057	A	G	A	G	-0.357674	0.1355	0.110957	ebi-a-GCST90018785	7	44612229	0.08	485234	0.0902901	Autoimmune hepatitis || id:ebi-a-GCST90018785	Autoimmune hepatitis	Autoimmune hepatitis || ||	TRUE	0.0582046	7.99e-10	7	44612229	26405	ebi-a-GCST000964	Ulcerative colitis || id:ebi-a-GCST000964	TRUE	TRUE	37.7596
rs2291619	G	A	G	A	0.182322	0.0476	0.874527	ebi-a-GCST90018785	15	40329033	0.0789	485234	0.5462	Autoimmune hepatitis || id:ebi-a-GCST90018785	Autoimmune hepatitis	Autoimmune hepatitis || ||	TRUE	0.028782	2.38e-10	15	40329033	26405	ebi-a-GCST000964	Ulcerative colitis || id:ebi-a-GCST000964	TRUE	TRUE	40.1239
rs2294711	T	C	T	C	-0.307485	-0.1369	0.0333375	ebi-a-GCST90018785	1	6272813	0.1484	485234	0.3561	Autoimmune hepatitis || id:ebi-a-GCST90018785	Autoimmune hepatitis	Autoimmune hepatitis || ||	TRUE	0.0435505	1.66e-12	1	6272813	26405	ebi-a-GCST000964	Ulcerative colitis || id:ebi-a-GCST000964	TRUE	TRUE	49.8458
rs2297441	A	G	A	G	0.131028	-0.0094	0.667697	ebi-a-GCST90018785	20	62327582	0.0562	485234	0.8673	Autoimmune hepatitis || id:ebi-a-GCST90018785	Autoimmune hepatitis	Autoimmune hepatitis || ||	TRUE	0.0241506	5.78e-08	20	62327582	26405	ebi-a-GCST000964	Ulcerative colitis || id:ebi-a-GCST000964	TRUE	TRUE	29.4333
rs2377041	T	C	T	C	-0.113329	-0.0125	0.434495	ebi-a-GCST90018785	1	2713327	0.0477	485234	0.792801	Autoimmune hepatitis || id:ebi-a-GCST90018785	Autoimmune hepatitis	Autoimmune hepatitis || ||	TRUE	0.0210697	7.5e-08	1	2713327	26405	ebi-a-GCST000964	Ulcerative colitis || id:ebi-a-GCST000964	TRUE	TRUE	28.9289
rs2381990	C	T	C	T	0.41871	0.1659	0.955456	ebi-a-GCST90018785	5	174635875	0.1429	485234	0.2457	Autoimmune hepatitis || id:ebi-a-GCST90018785	Autoimmune hepatitis	Autoimmune hepatitis || ||	TRUE	0.0480909	3.13e-18	5	174635875	26405	ebi-a-GCST000964	Ulcerative colitis || id:ebi-a-GCST000964	TRUE	TRUE	75.7998
rs254560	A	G	A	G	-0.10436	0.0278	0.371627	ebi-a-GCST90018785	5	134443606	0.0486	485234	0.567599	Autoimmune hepatitis || id:ebi-a-GCST90018785	Autoimmune hepatitis	Autoimmune hepatitis || ||	TRUE	0.020384	3.06e-07	5	134443606	26405	ebi-a-GCST000964	Ulcerative colitis || id:ebi-a-GCST000964	TRUE	TRUE	26.2094
rs267939	T	C	T	C	0.10436	-0.0311	0.526051	ebi-a-GCST90018785	5	10752315	0.052	485234	0.550301	Autoimmune hepatitis || id:ebi-a-GCST90018785	Autoimmune hepatitis	Autoimmune hepatitis || ||	TRUE	0.0213056	9.67e-07	5	10752315	26405	ebi-a-GCST000964	Ulcerative colitis || id:ebi-a-GCST000964	TRUE	TRUE	23.991
rs2685216	G	T	G	T	0.215111	0.1682	0.884934	ebi-a-GCST90018785	2	82268161	0.1326	485234	0.2047	Autoimmune hepatitis || id:ebi-a-GCST90018785	Autoimmune hepatitis	Autoimmune hepatitis || ||	TRUE	0.0411086	1.67e-07	2	82268161	26405	ebi-a-GCST000964	Ulcerative colitis || id:ebi-a-GCST000964	TRUE	TRUE	27.3796
rs2836878	A	G	A	G	-0.223144	0.0341	0.235357	ebi-a-GCST90018785	21	40465534	0.0551	485234	0.5365	Autoimmune hepatitis || id:ebi-a-GCST90018785	Autoimmune hepatitis	Autoimmune hepatitis || ||	TRUE	0.0228885	1.86e-22	21	40465534	26405	ebi-a-GCST000964	Ulcerative colitis || id:ebi-a-GCST000964	TRUE	TRUE	95.0392
rs28456011	A	G	A	G	-0.0198026	0.0231	0.172986	ebi-a-GCST90018785	1	1567206	0.0784	485234	0.767901	Autoimmune hepatitis || id:ebi-a-GCST90018785	Autoimmune hepatitis	Autoimmune hepatitis || ||	TRUE	0.00246889	1.05e-15	1	1567206	26405	ebi-a-GCST000964	Ulcerative colitis || id:ebi-a-GCST000964	TRUE	TRUE	64.3292
rs28527282	A	G	A	G	-0.0487902	0.072	0.0499678	ebi-a-GCST90018785	9	140167730	0.1323	485234	0.5865	Autoimmune hepatitis || id:ebi-a-GCST90018785	Autoimmune hepatitis	Autoimmune hepatitis || ||	TRUE	0.00417603	1.55e-31	9	140167730	26405	ebi-a-GCST000964	Ulcerative colitis || id:ebi-a-GCST000964	TRUE	TRUE	136.491
rs2858829	G	A	G	A	-0.10436	0.0671	0.411444	ebi-a-GCST90018785	6	116768917	0.048	485234	0.1626	Autoimmune hepatitis || id:ebi-a-GCST90018785	Autoimmune hepatitis	Autoimmune hepatitis || ||	TRUE	0.0206166	4.15e-07	6	116768917	26405	ebi-a-GCST000964	Ulcerative colitis || id:ebi-a-GCST000964	TRUE	TRUE	25.6213
rs2872507	A	G	A	G	-0.139762	0.0087	0.431153	ebi-a-GCST90018785	17	38040763	0.0478	485234	0.8562	Autoimmune hepatitis || id:ebi-a-GCST90018785	Autoimmune hepatitis	Autoimmune hepatitis || ||	TRUE	0.0213105	5.44e-11	17	38040763	26405	ebi-a-GCST000964	Ulcerative colitis || id:ebi-a-GCST000964	TRUE	TRUE	43.0089
rs3024505	A	G	A	G	-0.223144	0.0416	0.11903	ebi-a-GCST90018785	1	206939904	0.0679	485234	0.5404	Autoimmune hepatitis || id:ebi-a-GCST90018785	Autoimmune hepatitis	Autoimmune hepatitis || ||	TRUE	0.0266598	5.76e-17	1	206939904	26405	ebi-a-GCST000964	Ulcerative colitis || id:ebi-a-GCST000964	TRUE	TRUE	70.0525
rs322194	A	G	A	G	0.113329	-0.0417	0.634949	ebi-a-GCST90018785	17	25702787	0.0495	485234	0.4005	Autoimmune hepatitis || id:ebi-a-GCST90018785	Autoimmune hepatitis	Autoimmune hepatitis || ||	TRUE	0.0215909	1.53e-07	17	25702787	26405	ebi-a-GCST000964	Ulcerative colitis || id:ebi-a-GCST000964	TRUE	TRUE	27.5491
rs348594	G	A	G	A	-0.10436	0.0312	0.518966	ebi-a-GCST90018785	5	40323938	0.0493	485234	0.5273	Autoimmune hepatitis || id:ebi-a-GCST90018785	Autoimmune hepatitis	Autoimmune hepatitis || ||	TRUE	0.0206166	4.15e-07	5	40323938	26405	ebi-a-GCST000964	Ulcerative colitis || id:ebi-a-GCST000964	TRUE	TRUE	25.6213
rs36072737	G	A	G	A	-0.0392207	0.0708	0.414501	ebi-a-GCST90018785	2	242767801	0.0502	485234	0.1591	Autoimmune hepatitis || id:ebi-a-GCST90018785	Autoimmune hepatitis	Autoimmune hepatitis || ||	TRUE	0.00502589	6.01e-15	2	242767801	26405	ebi-a-GCST000964	Ulcerative colitis || id:ebi-a-GCST000964	TRUE	TRUE	60.8936
rs3804535	C	T	C	T	-0.14842	-0.1482	0.129211	ebi-a-GCST90018785	6	143456607	0.0917	485234	0.1059	Autoimmune hepatitis || id:ebi-a-GCST90018785	Autoimmune hepatitis	Autoimmune hepatitis || ||	TRUE	0.0275367	7.05e-08	6	143456607	26405	ebi-a-GCST000964	Ulcerative colitis || id:ebi-a-GCST000964	TRUE	TRUE	29.0488
rs3825077	T	C	T	C	0.10436	0.0399	0.578531	ebi-a-GCST90018785	12	57856014	0.0479	485234	0.4047	Autoimmune hepatitis || id:ebi-a-GCST90018785	Autoimmune hepatitis	Autoimmune hepatitis || ||	TRUE	0.0211306	7.86e-07	12	57856014	26405	ebi-a-GCST000964	Ulcerative colitis || id:ebi-a-GCST000964	TRUE	TRUE	24.39
rs3924019	A	G	A	G	0.00995033	-0.0014	0.6144	ebi-a-GCST90018785	7	511203	0.0689	485234	0.9838	Autoimmune hepatitis || id:ebi-a-GCST90018785	Autoimmune hepatitis	Autoimmune hepatitis || ||	TRUE	0.00126138	3.06e-15	7	511203	26405	ebi-a-GCST000964	Ulcerative colitis || id:ebi-a-GCST000964	TRUE	TRUE	62.2229
rs4074132	A	G	A	G	0.157004	0.0083	0.449168	ebi-a-GCST90018785	7	751220	0.0481	485234	0.8633	Autoimmune hepatitis || id:ebi-a-GCST90018785	Autoimmune hepatitis	Autoimmune hepatitis || ||	TRUE	0.0295802	1.11e-07	7	751220	26405	ebi-a-GCST000964	Ulcerative colitis || id:ebi-a-GCST000964	TRUE	TRUE	28.17
rs420737	G	A	G	A	-0.425268	-0.1131	0.0937371	ebi-a-GCST90018785	21	42875404	0.1111	485234	0.3089	Autoimmune hepatitis || id:ebi-a-GCST90018785	Autoimmune hepatitis	Autoimmune hepatitis || ||	TRUE	0.076923	3.23e-08	21	42875404	26405	ebi-a-GCST000964	Ulcerative colitis || id:ebi-a-GCST000964	TRUE	TRUE	30.5619
rs4246905	C	T	C	T	0.122218	-0.0006	0.732489	ebi-a-GCST90018785	9	117553249	0.0563	485234	0.9912	Autoimmune hepatitis || id:ebi-a-GCST90018785	Autoimmune hepatitis	Autoimmune hepatitis || ||	TRUE	0.0223855	4.77e-08	9	117553249	26405	ebi-a-GCST000964	Ulcerative colitis || id:ebi-a-GCST000964	TRUE	TRUE	29.806
rs4262668	G	A	G	A	0.512824	0.0359	0.931984	ebi-a-GCST90018785	10	124840980	0.138	485234	0.795	Autoimmune hepatitis || id:ebi-a-GCST90018785	Autoimmune hepatitis	Autoimmune hepatitis || ||	TRUE	0.0897643	1.11e-08	10	124840980	26405	ebi-a-GCST000964	Ulcerative colitis || id:ebi-a-GCST000964	TRUE	TRUE	32.636
rs4408683	A	G	A	G	0.182322	0.0407	0.880975	ebi-a-GCST90018785	2	29667326	0.0827	485234	0.622401	Autoimmune hepatitis || id:ebi-a-GCST90018785	Autoimmune hepatitis	Autoimmune hepatitis || ||	TRUE	0.0303687	1.93e-09	2	29667326	26405	ebi-a-GCST000964	Ulcerative colitis || id:ebi-a-GCST000964	TRUE	TRUE	36.0407
rs4411466	C	T	C	T	-0.165514	-0.1088	0.138243	ebi-a-GCST90018785	15	93316748	0.0756	485234	0.1501	Autoimmune hepatitis || id:ebi-a-GCST90018785	Autoimmune hepatitis	Autoimmune hepatitis || ||	TRUE	0.0324118	3.28e-07	15	93316748	26405	ebi-a-GCST000964	Ulcerative colitis || id:ebi-a-GCST000964	TRUE	TRUE	26.0754
rs441641	C	A	C	A	-0.431782	-0.4062	0.0150471	ebi-a-GCST90018785	8	8709322	0.2108	485234	0.0539796	Autoimmune hepatitis || id:ebi-a-GCST90018785	Autoimmune hepatitis	Autoimmune hepatitis || ||	TRUE	0.0755173	1.08e-08	8	8709322	26405	ebi-a-GCST000964	Ulcerative colitis || id:ebi-a-GCST000964	TRUE	TRUE	32.6891
rs4510766	G	A	G	A	-0.182322	0.0009	0.472211	ebi-a-GCST90018785	7	107492789	0.0475	485234	0.9851	Autoimmune hepatitis || id:ebi-a-GCST90018785	Autoimmune hepatitis	Autoimmune hepatitis || ||	TRUE	0.0221746	2e-16	7	107492789	26405	ebi-a-GCST000964	Ulcerative colitis || id:ebi-a-GCST000964	TRUE	TRUE	67.598
rs4676406	T	G	T	G	0.131028	0.0367	0.668932	ebi-a-GCST90018785	2	241579108	0.0507	485234	0.4689	Autoimmune hepatitis || id:ebi-a-GCST90018785	Autoimmune hepatitis	Autoimmune hepatitis || ||	TRUE	0.0201747	8.32e-11	2	241579108	26405	ebi-a-GCST000964	Ulcerative colitis || id:ebi-a-GCST000964	TRUE	TRUE	42.1775
rs4703635	T	G	T	G	-0.41211	-0.0015	0.0560537	ebi-a-GCST90018785	5	73848654	0.1625	485234	0.9926	Autoimmune hepatitis || id:ebi-a-GCST90018785	Autoimmune hepatitis	Autoimmune hepatitis || ||	TRUE	0.0700612	4.05e-09	5	73848654	26405	ebi-a-GCST000964	Ulcerative colitis || id:ebi-a-GCST000964	TRUE	TRUE	34.597
rs4785333	A	G	A	G	-0.357674	-0.1174	0.0855944	ebi-a-GCST90018785	16	49755875	0.0831	485234	0.1575	Autoimmune hepatitis || id:ebi-a-GCST90018785	Autoimmune hepatitis	Autoimmune hepatitis || ||	TRUE	0.0438955	3.69e-16	16	49755875	26405	ebi-a-GCST000964	Ulcerative colitis || id:ebi-a-GCST000964	TRUE	TRUE	66.3899
rs4801320	C	T	C	T	-0.438255	-0.0591	0.12634	ebi-a-GCST90018785	19	56949121	0.0899	485234	0.5112	Autoimmune hepatitis || id:ebi-a-GCST90018785	Autoimmune hepatitis	Autoimmune hepatitis || ||	TRUE	0.072926	1.86e-09	19	56949121	26405	ebi-a-GCST000964	Ulcerative colitis || id:ebi-a-GCST000964	TRUE	TRUE	36.1124
rs492840	C	T	C	T	0.10436	-0.0083	0.689513	ebi-a-GCST90018785	11	114393314	0.0506	485234	0.8703	Autoimmune hepatitis || id:ebi-a-GCST90018785	Autoimmune hepatitis	Autoimmune hepatitis || ||	TRUE	0.0197148	1.2e-07	11	114393314	26405	ebi-a-GCST000964	Ulcerative colitis || id:ebi-a-GCST000964	TRUE	TRUE	28.0189
rs4969136	G	T	G	T	-0.34359	0.0585	0.0342431	ebi-a-GCST90018785	9	27971144	0.1959	485234	0.7652	Autoimmune hepatitis || id:ebi-a-GCST90018785	Autoimmune hepatitis	Autoimmune hepatitis || ||	TRUE	0.0640174	8e-08	9	27971144	26405	ebi-a-GCST000964	Ulcerative colitis || id:ebi-a-GCST000964	TRUE	TRUE	28.804
rs6017342	C	A	C	A	0.182322	-0.0685	0.631244	ebi-a-GCST90018785	20	43065028	0.0493	485234	0.1646	Autoimmune hepatitis || id:ebi-a-GCST90018785	Autoimmune hepatitis	Autoimmune hepatitis || ||	TRUE	0.0195479	1.09e-20	20	43065028	26405	ebi-a-GCST000964	Ulcerative colitis || id:ebi-a-GCST000964	TRUE	TRUE	86.9851
rs6114404	G	T	G	T	-0.371564	-0.0804	0.0628144	ebi-a-GCST90018785	20	23984207	0.1435	485234	0.5752	Autoimmune hepatitis || id:ebi-a-GCST90018785	Autoimmune hepatitis	Autoimmune hepatitis || ||	TRUE	0.0514745	5.26e-13	20	23984207	26405	ebi-a-GCST000964	Ulcerative colitis || id:ebi-a-GCST000964	TRUE	TRUE	52.1015
rs621526	T	G	T	G	0.631272	0.0473	0.992048	ebi-a-GCST90018785	10	35922612	0.2554	485234	0.8532	Autoimmune hepatitis || id:ebi-a-GCST90018785	Autoimmune hepatitis	Autoimmune hepatitis || ||	TRUE	0.0719074	1.65e-18	10	35922612	26405	ebi-a-GCST000964	Ulcerative colitis || id:ebi-a-GCST000964	TRUE	TRUE	77.0643
rs6426833	A	G	A	G	0.262364	-0.0921	0.60619	ebi-a-GCST90018785	1	20171860	0.0484	485234	0.0568198	Autoimmune hepatitis || id:ebi-a-GCST90018785	Autoimmune hepatitis	Autoimmune hepatitis || ||	TRUE	0.0212144	3.93e-35	1	20171860	26405	ebi-a-GCST000964	Ulcerative colitis || id:ebi-a-GCST000964	TRUE	TRUE	152.938
rs6538407	C	A	C	A	-0.530628	-0.0536	0.0240271	ebi-a-GCST90018785	12	93693515	0.1489	485234	0.718701	Autoimmune hepatitis || id:ebi-a-GCST90018785	Autoimmune hepatitis	Autoimmune hepatitis || ||	TRUE	0.0492136	4.18e-27	12	93693515	26405	ebi-a-GCST000964	Ulcerative colitis || id:ebi-a-GCST000964	TRUE	TRUE	116.246
rs6584283	C	T	C	T	0.19062	0.0476	0.550787	ebi-a-GCST90018785	10	101290301	0.0475	485234	0.3163	Autoimmune hepatitis || id:ebi-a-GCST90018785	Autoimmune hepatitis	Autoimmune hepatitis || ||	TRUE	0.020379	8.46e-21	10	101290301	26405	ebi-a-GCST000964	Ulcerative colitis || id:ebi-a-GCST000964	TRUE	TRUE	87.4859
rs6737520	C	A	C	A	-0.476234	0.2942	0.0394464	ebi-a-GCST90018785	2	11692106	0.1719	485234	0.0869	Autoimmune hepatitis || id:ebi-a-GCST90018785	Autoimmune hepatitis	Autoimmune hepatitis || ||	TRUE	0.0620661	1.68e-14	2	11692106	26405	ebi-a-GCST000964	Ulcerative colitis || id:ebi-a-GCST000964	TRUE	TRUE	58.8707
rs6811401	G	T	G	T	-0.559616	-0.0166	0.017727	ebi-a-GCST90018785	4	38165290	0.1945	485234	0.9319	Autoimmune hepatitis || id:ebi-a-GCST90018785	Autoimmune hepatitis	Autoimmune hepatitis || ||	TRUE	0.0734321	2.52e-14	4	38165290	26405	ebi-a-GCST000964	Ulcerative colitis || id:ebi-a-GCST000964	TRUE	TRUE	58.0732
rs6894569	G	A	G	A	-0.57098	0.1196	0.0720144	ebi-a-GCST90018785	5	71368999	0.1324	485234	0.3663	Autoimmune hepatitis || id:ebi-a-GCST90018785	Autoimmune hepatitis	Autoimmune hepatitis || ||	TRUE	0.0574046	2.61e-23	5	71368999	26405	ebi-a-GCST000964	Ulcerative colitis || id:ebi-a-GCST000964	TRUE	TRUE	98.9272
rs6911490	C	T	C	T	0.122218	0.0262	0.786962	ebi-a-GCST90018785	6	106522027	0.0611	485234	0.6688	Autoimmune hepatitis || id:ebi-a-GCST90018785	Autoimmune hepatitis	Autoimmune hepatitis || ||	TRUE	0.0239935	3.51e-07	6	106522027	26405	ebi-a-GCST000964	Ulcerative colitis || id:ebi-a-GCST000964	TRUE	TRUE	25.9448
rs7073851	G	A	G	A	-0.378436	-0.2213	0.0794306	ebi-a-GCST90018785	10	77417967	0.1169	485234	0.0582304	Autoimmune hepatitis || id:ebi-a-GCST90018785	Autoimmune hepatitis	Autoimmune hepatitis || ||	TRUE	0.0432593	2.17e-18	10	77417967	26405	ebi-a-GCST000964	Ulcerative colitis || id:ebi-a-GCST000964	TRUE	TRUE	76.5232
rs7107438	C	T	C	T	-0.329304	0.135	0.0214661	ebi-a-GCST90018785	11	75709833	0.1593	485234	0.3967	Autoimmune hepatitis || id:ebi-a-GCST90018785	Autoimmune hepatitis	Autoimmune hepatitis || ||	TRUE	0.0526448	3.97e-10	11	75709833	26405	ebi-a-GCST000964	Ulcerative colitis || id:ebi-a-GCST000964	TRUE	TRUE	39.1246
rs7134599	A	G	A	G	-0.173953	0.1044	0.278138	ebi-a-GCST90018785	12	68500075	0.0522	485234	0.0453398	Autoimmune hepatitis || id:ebi-a-GCST90018785	Autoimmune hepatitis	Autoimmune hepatitis || ||	TRUE	0.0209636	1.06e-16	12	68500075	26405	ebi-a-GCST000964	Ulcerative colitis || id:ebi-a-GCST000964	TRUE	TRUE	68.8493
rs7343134	C	T	C	T	-0.57098	0.1969	0.0139085	ebi-a-GCST90018785	19	39775241	0.2394	485234	0.4109	Autoimmune hepatitis || id:ebi-a-GCST90018785	Autoimmune hepatitis	Autoimmune hepatitis || ||	TRUE	0.0702378	4.32e-16	19	39775241	26405	ebi-a-GCST000964	Ulcerative colitis || id:ebi-a-GCST000964	TRUE	TRUE	66.0796
rs7523965	G	A	G	A	-0.277632	-0.0986	0.0417839	ebi-a-GCST90018785	1	169065729	0.1148	485234	0.3904	Autoimmune hepatitis || id:ebi-a-GCST90018785	Autoimmune hepatitis	Autoimmune hepatitis || ||	TRUE	0.0510854	5.49e-08	1	169065729	26405	ebi-a-GCST000964	Ulcerative colitis || id:ebi-a-GCST000964	TRUE	TRUE	29.5333
rs7554511	A	C	A	C	-0.173953	0.1125	0.211071	ebi-a-GCST90018785	1	200877562	0.0577	485234	0.0514399	Autoimmune hepatitis || id:ebi-a-GCST90018785	Autoimmune hepatitis	Autoimmune hepatitis || ||	TRUE	0.0236795	2.04e-13	1	200877562	26405	ebi-a-GCST000964	Ulcerative colitis || id:ebi-a-GCST000964	TRUE	TRUE	53.9617
rs7588677	T	C	T	C	-0.270027	-0.1509	0.0463146	ebi-a-GCST90018785	2	104065300	0.1343	485234	0.2611	Autoimmune hepatitis || id:ebi-a-GCST90018785	Autoimmune hepatitis	Autoimmune hepatitis || ||	TRUE	0.0444106	1.2e-09	2	104065300	26405	ebi-a-GCST000964	Ulcerative colitis || id:ebi-a-GCST000964	TRUE	TRUE	36.9665
rs7608910	G	A	G	A	-0.173953	-0.0488	0.296967	ebi-a-GCST90018785	2	61204856	0.0506	485234	0.3352	Autoimmune hepatitis || id:ebi-a-GCST90018785	Autoimmune hepatitis	Autoimmune hepatitis || ||	TRUE	0.0226753	1.7e-14	2	61204856	26405	ebi-a-GCST000964	Ulcerative colitis || id:ebi-a-GCST000964	TRUE	TRUE	58.8471
rs7699253	T	C	T	C	-0.620577	-0.4311	0.00689698	ebi-a-GCST90018785	4	108895012	0.2764	485234	0.1188	Autoimmune hepatitis || id:ebi-a-GCST90018785	Autoimmune hepatitis	Autoimmune hepatitis || ||	TRUE	0.0850063	2.87e-13	4	108895012	26405	ebi-a-GCST000964	Ulcerative colitis || id:ebi-a-GCST000964	TRUE	TRUE	53.2913
rs7772259	G	A	G	A	-0.285179	-0.1061	0.0963402	ebi-a-GCST90018785	6	99219851	0.0944	485234	0.261	Autoimmune hepatitis || id:ebi-a-GCST90018785	Autoimmune hepatitis	Autoimmune hepatitis || ||	TRUE	0.0567198	4.96e-07	6	99219851	26405	ebi-a-GCST000964	Ulcerative colitis || id:ebi-a-GCST000964	TRUE	TRUE	25.2774
rs798502	C	A	C	A	-0.131028	-0.0673	0.316768	ebi-a-GCST90018785	7	2789880	0.0502	485234	0.18	Autoimmune hepatitis || id:ebi-a-GCST90018785	Autoimmune hepatitis	Autoimmune hepatitis || ||	TRUE	0.0229942	1.21e-08	7	2789880	26405	ebi-a-GCST000964	Ulcerative colitis || id:ebi-a-GCST000964	TRUE	TRUE	32.4682
rs8009181	T	C	T	C	-0.357674	0.1539	0.0222266	ebi-a-GCST90018785	14	55583424	0.2057	485234	0.4543	Autoimmune hepatitis || id:ebi-a-GCST90018785	Autoimmune hepatitis	Autoimmune hepatitis || ||	TRUE	0.0678626	1.36e-07	14	55583424	26405	ebi-a-GCST000964	Ulcerative colitis || id:ebi-a-GCST000964	TRUE	TRUE	27.7767
rs8181924	T	C	T	C	-0.425268	-0.119	0.0827897	ebi-a-GCST90018785	14	98673041	0.095	485234	0.2104	Autoimmune hepatitis || id:ebi-a-GCST90018785	Autoimmune hepatitis	Autoimmune hepatitis || ||	TRUE	0.0535999	2.12e-15	14	98673041	26405	ebi-a-GCST000964	Ulcerative colitis || id:ebi-a-GCST000964	TRUE	TRUE	62.9455
rs907611	A	G	A	G	-0.122218	0.0296	0.301077	ebi-a-GCST90018785	11	1874072	0.0512	485234	0.5633	Autoimmune hepatitis || id:ebi-a-GCST90018785	Autoimmune hepatitis	Autoimmune hepatitis || ||	TRUE	0.0219265	2.49e-08	11	1874072	26405	ebi-a-GCST000964	Ulcerative colitis || id:ebi-a-GCST000964	TRUE	TRUE	31.067
rs9268853	C	T	C	T	-0.336472	0.0489	0.328462	ebi-a-GCST90018785	6	32429643	0.0611	485234	0.4235	Autoimmune hepatitis || id:ebi-a-GCST90018785	Autoimmune hepatitis	Autoimmune hepatitis || ||	TRUE	0.0214215	1.35e-55	6	32429643	26405	ebi-a-GCST000964	Ulcerative colitis || id:ebi-a-GCST000964	TRUE	TRUE	246.698
rs9341227	C	T	C	T	-0.357674	0.0627	0.103663	ebi-a-GCST90018785	2	217529631	0.0827	485234	0.448	Autoimmune hepatitis || id:ebi-a-GCST90018785	Autoimmune hepatitis	Autoimmune hepatitis || ||	TRUE	0.0500754	9.15e-13	2	217529631	26405	ebi-a-GCST000964	Ulcerative colitis || id:ebi-a-GCST000964	TRUE	TRUE	51.0144
rs9366752	T	C	T	C	-0.157004	-0.0411	0.231293	ebi-a-GCST90018785	6	30024677	0.0894	485234	0.646001	Autoimmune hepatitis || id:ebi-a-GCST90018785	Autoimmune hepatitis	Autoimmune hepatitis || ||	TRUE	0.0226098	3.81e-12	6	30024677	26405	ebi-a-GCST000964	Ulcerative colitis || id:ebi-a-GCST000964	TRUE	TRUE	48.2164
rs941823	C	T	C	T	0.122218	0.0144	0.78009	ebi-a-GCST90018785	13	41013977	0.0548	485234	0.7934	Autoimmune hepatitis || id:ebi-a-GCST90018785	Autoimmune hepatitis	Autoimmune hepatitis || ||	TRUE	0.024095	3.93e-07	13	41013977	26405	ebi-a-GCST000964	Ulcerative colitis || id:ebi-a-GCST000964	TRUE	TRUE	25.7267
rs949681	A	G	A	G	-0.398776	-0.0347	0.0682254	ebi-a-GCST90018785	4	106131025	0.1032	485234	0.7364	Autoimmune hepatitis || id:ebi-a-GCST90018785	Autoimmune hepatitis	Autoimmune hepatitis || ||	TRUE	0.0612111	7.28e-11	4	106131025	26405	ebi-a-GCST000964	Ulcerative colitis || id:ebi-a-GCST000964	TRUE	TRUE	42.439
rs9663811	A	C	A	C	-0.357674	-0.0404	0.0155365	ebi-a-GCST90018785	10	60096814	0.2651	485234	0.8789	Autoimmune hepatitis || id:ebi-a-GCST90018785	Autoimmune hepatitis	Autoimmune hepatitis || ||	TRUE	0.055892	1.56e-10	10	60096814	26405	ebi-a-GCST000964	Ulcerative colitis || id:ebi-a-GCST000964	TRUE	TRUE	40.9489
rs9822268	A	G	A	G	-0.19062	-0.0354	0.253103	ebi-a-GCST90018785	3	49719729	0.052	485234	0.4963	Autoimmune hepatitis || id:ebi-a-GCST90018785	Autoimmune hepatitis	Autoimmune hepatitis || ||	TRUE	0.0223741	1.6e-17	3	49719729	26405	ebi-a-GCST000964	Ulcerative colitis || id:ebi-a-GCST000964	TRUE	TRUE	72.5793
rs9830968	A	G	A	G	-0.463734	-0.2431	0.00929407	ebi-a-GCST90018785	3	160413079	0.3133	485234	0.4376	Autoimmune hepatitis || id:ebi-a-GCST90018785	Autoimmune hepatitis	Autoimmune hepatitis || ||	TRUE	0.0805062	8.4e-09	3	160413079	26405	ebi-a-GCST000964	Ulcerative colitis || id:ebi-a-GCST000964	TRUE	TRUE	33.1777
rs984123	T	C	T	C	-0.542324	0.2129	0.0279951	ebi-a-GCST90018785	3	7351373	0.1532	485234	0.1646	Autoimmune hepatitis || id:ebi-a-GCST90018785	Autoimmune hepatitis	Autoimmune hepatitis || ||	TRUE	0.0571734	2.41e-21	3	7351373	26405	ebi-a-GCST000964	Ulcerative colitis || id:ebi-a-GCST000964	TRUE	TRUE	89.9698
rs9983355	C	T	C	T	-0.41871	-0.2646	0.0352555	ebi-a-GCST90018785	21	19028015	0.1437	485234	0.06553	Autoimmune hepatitis || id:ebi-a-GCST90018785	Autoimmune hepatitis	Autoimmune hepatitis || ||	TRUE	0.0685883	1.03e-09	21	19028015	26405	ebi-a-GCST000964	Ulcerative colitis || id:ebi-a-GCST000964	TRUE	TRUE	37.2644

## Sheet: S1C Table
S1F Table Associations of single nucleotide polymorphisms for inflammatory bowel disease (finn-b-K11_IBD) and autoimmune hepatitis in primary result
SNP	effect_allele.exposure	other_allele.exposure	effect_allele.outcome	other_allele.outcome	beta.exposure	beta.outcome	eaf.exposure	eaf.outcome	id.outcome	chr	pos	se.outcome	samplesize.outcome	pval.outcome	outcome	originalname.outcome	outcome.deprecated	mr_keep.outcome	X	chr.exposure	pos.exposure	se.exposure	pval.exposure	samplesize.exposure	id.exposure	exposure	mr_keep.exposure	mr_keep	FSTAT
rs10737481	G	T	G	T	0.1229	-0.0923	0.5088	0.606234	ebi-a-GCST90018785	1	20171514	0.0484	485234	0.0563002	Autoimmune hepatitis || id:ebi-a-GCST90018785	Autoimmune hepatitis	Autoimmune hepatitis || ||	TRUE	3	1	20171514	0.0199	6.2e-10	218792	finn-b-K11_IBD	Inflammatory bowel disease || finn-b-K11_IBD	TRUE	TRUE	38.1411
rs10748781	A	C	A	C	-0.1333	0.0155	0.6522	0.625907	ebi-a-GCST90018785	10	101283330	0.0497	485234	0.7556	Autoimmune hepatitis || id:ebi-a-GCST90018785	Autoimmune hepatitis	Autoimmune hepatitis || ||	TRUE	19	10	101283330	0.0209	1.97e-10	218792	finn-b-K11_IBD	Inflammatory bowel disease || finn-b-K11_IBD	TRUE	TRUE	40.6784
rs10807943	C	T	C	T	-0.3667	-0.1009	0.9368	0.88792	ebi-a-GCST90018785	7	5340664	0.0853	485234	0.2371	Autoimmune hepatitis || id:ebi-a-GCST90018785	Autoimmune hepatitis	Autoimmune hepatitis || ||	TRUE	15	7	5340664	0.0425	6.2e-18	218792	finn-b-K11_IBD	Inflammatory bowel disease || finn-b-K11_IBD	TRUE	TRUE	74.4458
rs11204894	T	G	T	G	-0.1216	-0.0016	0.2755	0.21801	ebi-a-GCST90018785	1	151793174	0.0549	485234	0.9768	Autoimmune hepatitis || id:ebi-a-GCST90018785	Autoimmune hepatitis	Autoimmune hepatitis || ||	TRUE	4	1	151793174	0.0223	5.22e-08	218792	finn-b-K11_IBD	Inflammatory bowel disease || finn-b-K11_IBD	TRUE	TRUE	29.734
rs11658993	T	C	T	C	0.1077	0.0256	0.5292	0.452951	ebi-a-GCST90018785	17	37940808	0.0476	485234	0.590999	Autoimmune hepatitis || id:ebi-a-GCST90018785	Autoimmune hepatitis	Autoimmune hepatitis || ||	TRUE	21	17	37940808	0.0199	6.53e-08	218792	finn-b-K11_IBD	Inflammatory bowel disease || finn-b-K11_IBD	TRUE	TRUE	29.2901
rs12536069	C	T	C	T	0.2433	0.0772	0.0685	0.0593242	ebi-a-GCST90018785	7	4909470	0.1013	485234	0.446	Autoimmune hepatitis || id:ebi-a-GCST90018785	Autoimmune hepatitis	Autoimmune hepatitis || ||	TRUE	16	7	4909470	0.0398	9.41e-10	218792	finn-b-K11_IBD	Inflammatory bowel disease || finn-b-K11_IBD	TRUE	TRUE	37.3692
rs149368937	G	A	G	A	0.1383	-0.0099	0.1634	0.121932	ebi-a-GCST90018785	5	40341969	0.071	485234	0.889	Autoimmune hepatitis || id:ebi-a-GCST90018785	Autoimmune hepatitis	Autoimmune hepatitis || ||	TRUE	9	5	40341969	0.0268	2.48e-07	218792	finn-b-K11_IBD	Inflammatory bowel disease || finn-b-K11_IBD	TRUE	TRUE	26.63
rs17689550	T	C	T	C	-0.134	-0.1004	0.2117	0.113566	ebi-a-GCST90018785	5	131723065	0.0648	485234	0.121	Autoimmune hepatitis || id:ebi-a-GCST90018785	Autoimmune hepatitis	Autoimmune hepatitis || ||	TRUE	10	5	131723065	0.0245	4.68e-08	218792	finn-b-K11_IBD	Inflammatory bowel disease || finn-b-K11_IBD	TRUE	TRUE	29.9139
rs181316459	C	G	C	G	0.6531	0.0578	0.04746	0.337454	ebi-a-GCST90018785	7	5473610	0.1123	485234	0.6067	Autoimmune hepatitis || id:ebi-a-GCST90018785	Autoimmune hepatitis	Autoimmune hepatitis || ||	TRUE	13	7	5473610	0.051	1.3e-37	218792	finn-b-K11_IBD	Inflammatory bowel disease || finn-b-K11_IBD	TRUE	TRUE	163.989
rs2149560	T	G	T	G	0.1099	0.0764	0.5533	0.47693	ebi-a-GCST90018785	9	5082106	0.0475	485234	0.1079	Autoimmune hepatitis || id:ebi-a-GCST90018785	Autoimmune hepatitis	Autoimmune hepatitis || ||	TRUE	17	9	5082106	0.02	3.63e-08	218792	finn-b-K11_IBD	Inflammatory bowel disease || finn-b-K11_IBD	TRUE	TRUE	30.1947
rs2836878	A	G	A	G	-0.1186	0.0341	0.2471	0.235357	ebi-a-GCST90018785	21	40465534	0.0551	485234	0.5365	Autoimmune hepatitis || id:ebi-a-GCST90018785	Autoimmune hepatitis	Autoimmune hepatitis || ||	TRUE	24	21	40465534	0.0231	2.96e-07	218792	finn-b-K11_IBD	Inflammatory bowel disease || finn-b-K11_IBD	TRUE	TRUE	26.3598
rs3197999	A	G	A	G	0.131	-0.0469	0.3928	0.245159	ebi-a-GCST90018785	3	49721532	0.0524	485234	0.3706	Autoimmune hepatitis || id:ebi-a-GCST90018785	Autoimmune hepatitis	Autoimmune hepatitis || ||	TRUE	7	3	49721532	0.0204	1.38e-10	218792	finn-b-K11_IBD	Inflammatory bowel disease || finn-b-K11_IBD	TRUE	TRUE	41.2362
rs3823376	T	C	T	C	-0.1175	-0.0167	0.456	0.523619	ebi-a-GCST90018785	6	29944184	0.0484	485234	0.7298	Autoimmune hepatitis || id:ebi-a-GCST90018785	Autoimmune hepatitis	Autoimmune hepatitis || ||	TRUE	12	6	29944184	0.0203	7.43e-09	218792	finn-b-K11_IBD	Inflammatory bowel disease || finn-b-K11_IBD	TRUE	TRUE	33.5027
rs4676410	A	G	A	G	0.1414	0.0341	0.2712	0.239155	ebi-a-GCST90018785	2	241563739	0.0547	485234	0.533301	Autoimmune hepatitis || id:ebi-a-GCST90018785	Autoimmune hepatitis	Autoimmune hepatitis || ||	TRUE	6	2	241563739	0.0225	3.16e-10	218792	finn-b-K11_IBD	Inflammatory bowel disease || finn-b-K11_IBD	TRUE	TRUE	39.4939
rs555332480	T	G	T	G	0.2059	-0.0164	0.06292	0.06297	ebi-a-GCST90018785	10	81287561	0.129	485234	0.8988	Autoimmune hepatitis || id:ebi-a-GCST90018785	Autoimmune hepatitis	Autoimmune hepatitis || ||	TRUE	18	10	81287561	0.0418	8.27e-07	218792	finn-b-K11_IBD	Inflammatory bowel disease || finn-b-K11_IBD	TRUE	TRUE	24.2637
rs56116661	T	C	T	C	-0.1217	-0.0409	0.2241	0.171986	ebi-a-GCST90018785	3	188401160	0.0594	485234	0.4903	Autoimmune hepatitis || id:ebi-a-GCST90018785	Autoimmune hepatitis	Autoimmune hepatitis || ||	TRUE	8	3	188401160	0.0239	3.66e-07	218792	finn-b-K11_IBD	Inflammatory bowel disease || finn-b-K11_IBD	TRUE	TRUE	25.9287
rs57882523	T	C	T	C	0.1556	0.1052	0.1344	0.271325	ebi-a-GCST90018785	7	4934995	0.0657	485234	0.1093	Autoimmune hepatitis || id:ebi-a-GCST90018785	Autoimmune hepatitis	Autoimmune hepatitis || ||	TRUE	14	7	4934995	0.0294	1.18e-07	218792	finn-b-K11_IBD	Inflammatory bowel disease || finn-b-K11_IBD	TRUE	TRUE	28.0105
rs6062496	A	G	A	G	0.1046	-0.0573	0.6445	0.46218	ebi-a-GCST90018785	20	62329099	0.05	485234	0.2517	Autoimmune hepatitis || id:ebi-a-GCST90018785	Autoimmune hepatitis	Autoimmune hepatitis || ||	TRUE	22	20	62329099	0.0208	5.16e-07	218792	finn-b-K11_IBD	Inflammatory bowel disease || finn-b-K11_IBD	TRUE	TRUE	25.2891
rs67226021	A	T	A	T	-0.2172	-0.02	0.05702	0.046707	ebi-a-GCST90018785	1	206962678	0.1113	485234	0.8572	Autoimmune hepatitis || id:ebi-a-GCST90018785	Autoimmune hepatitis	Autoimmune hepatitis || ||	TRUE	5	1	206962678	0.0435	5.91e-07	218792	finn-b-K11_IBD	Inflammatory bowel disease || finn-b-K11_IBD	TRUE	TRUE	24.9309
rs73067789	T	C	T	C	0.2825	0.0149	0.03825	0.0391182	ebi-a-GCST90018785	20	5216316	0.1366	485234	0.913	Autoimmune hepatitis || id:ebi-a-GCST90018785	Autoimmune hepatitis	Autoimmune hepatitis || ||	TRUE	23	20	5216316	0.0575	9.08e-07	218792	finn-b-K11_IBD	Inflammatory bowel disease || finn-b-K11_IBD	TRUE	TRUE	24.1378
rs77258102	C	T	C	T	0.1674	0.1591	0.1139	0.1137	ebi-a-GCST90018785	1	161564512	0.0977	485234	0.1034	Autoimmune hepatitis || id:ebi-a-GCST90018785	Autoimmune hepatitis	Autoimmune hepatitis || ||	TRUE	1	1	161564512	0.0318	1.42e-07	218792	finn-b-K11_IBD	Inflammatory bowel disease || finn-b-K11_IBD	TRUE	TRUE	27.711
rs7936070	T	G	T	G	0.116	-0.1071	0.4156	0.460494	ebi-a-GCST90018785	11	76293527	0.0501	485234	0.0324997	Autoimmune hepatitis || id:ebi-a-GCST90018785	Autoimmune hepatitis	Autoimmune hepatitis || ||	TRUE	20	11	76293527	0.0201	8.12e-09	218792	finn-b-K11_IBD	Inflammatory bowel disease || finn-b-K11_IBD	TRUE	TRUE	33.3058
rs9988642	C	T	C	T	-0.2865	-0.2852	0.04631	0.0626007	ebi-a-GCST90018785	1	67726104	0.1101	485234	0.0096159	Autoimmune hepatitis || id:ebi-a-GCST90018785	Autoimmune hepatitis	Autoimmune hepatitis || ||	TRUE	2	1	67726104	0.0487	4.11e-09	218792	finn-b-K11_IBD	Inflammatory bowel disease || finn-b-K11_IBD	TRUE	TRUE	34.6089

## Sheet: S1D Table
S1C Table Associations of single nucleotide polymorphisms for crohn's disease and autoimmune hepatitis in replication analysis in replication analysis
SNP	effect_allele.exposure	other_allele.exposure	effect_allele.outcome	other_allele.outcome	beta.exposure	beta.outcome	eaf.exposure	eaf.outcome	id.outcome	chr	pos	se.outcome	samplesize.outcome	pval.outcome	outcome	originalname.outcome	outcome.deprecated	mr_keep.outcome	pos.exposure	chr.exposure	se.exposure	samplesize.exposure	pval.exposure	id.exposure	exposure	mr_keep.exposure	mr_keep	FSTAT
rs10807943	C	T	C	T	-0.63	-0.1009	0.9371	0.88792	ebi-a-GCST90018785	7	5340664	0.0853	485234	0.2371	Autoimmune hepatitis || id:ebi-a-GCST90018785	Autoimmune hepatitis	Autoimmune hepatitis || ||	TRUE	5340664	7	0.1111	211107	1.43e-08	finn-b-CHRONLARGE	Crohn’s disease || finn-b-CHRONLARGE	TRUE	TRUE	32.155
rs12119179	C	A	C	A	0.2596	0.0783	0.3916	0.37258	ebi-a-GCST90018785	1	67747415	0.0489	485234	0.1096	Autoimmune hepatitis || id:ebi-a-GCST90018785	Autoimmune hepatitis	Autoimmune hepatitis || ||	TRUE	67747415	1	0.0522	211107	6.62e-07	finn-b-CHRONLARGE	Crohn’s disease || finn-b-CHRONLARGE	TRUE	TRUE	24.7323
rs12967678	A	G	A	G	0.3949	-0.0097	0.1186	0.116719	ebi-a-GCST90018785	18	12805388	0.0731	485234	0.8942	Autoimmune hepatitis || id:ebi-a-GCST90018785	Autoimmune hepatitis	Autoimmune hepatitis || ||	TRUE	12805388	18	0.08	211107	8.07e-07	finn-b-CHRONLARGE	Crohn’s disease || finn-b-CHRONLARGE	TRUE	TRUE	24.3663
rs13296652	C	A	C	A	0.3297	0.0534	0.1963	0.231958	ebi-a-GCST90018785	9	117366676	0.0581	485234	0.3577	Autoimmune hepatitis || id:ebi-a-GCST90018785	Autoimmune hepatitis	Autoimmune hepatitis || ||	TRUE	117366676	9	0.0646	211107	3.37e-07	finn-b-CHRONLARGE	Crohn’s disease || finn-b-CHRONLARGE	TRUE	TRUE	26.0477
rs181316459	C	G	C	G	1.1694	0.0578	0.04687	0.337454	ebi-a-GCST90018785	7	5473610	0.1123	485234	0.6067	Autoimmune hepatitis || id:ebi-a-GCST90018785	Autoimmune hepatitis	Autoimmune hepatitis || ||	TRUE	5473610	7	0.1389	211107	3.78e-17	finn-b-CHRONLARGE	Crohn’s disease || finn-b-CHRONLARGE	TRUE	TRUE	70.879
rs2394994	T	A	T	A	0.3473	0.0628	0.7899	0.810103	ebi-a-GCST90018785	6	31391618	0.0638	485234	0.3254	Autoimmune hepatitis || id:ebi-a-GCST90018785	Autoimmune hepatitis	Autoimmune hepatitis || ||	TRUE	31391618	6	0.064	211107	5.79e-08	finn-b-CHRONLARGE	Crohn’s disease || finn-b-CHRONLARGE	TRUE	TRUE	29.4473
rs7107372	T	C	T	C	0.3041	-0.1148	0.217	0.202008	ebi-a-GCST90018785	11	76161221	0.058	485234	0.0476705	Autoimmune hepatitis || id:ebi-a-GCST90018785	Autoimmune hepatitis	Autoimmune hepatitis || ||	TRUE	76161221	11	0.0621	211107	9.7e-07	finn-b-CHRONLARGE	Crohn’s disease || finn-b-CHRONLARGE	TRUE	TRUE	23.9798
rs7800598	A	G	A	G	0.5329	0.0467	0.06614	0.0641395	ebi-a-GCST90018785	7	4862677	0.0951	485234	0.6234	Autoimmune hepatitis || id:ebi-a-GCST90018785	Autoimmune hepatitis	Autoimmune hepatitis || ||	TRUE	4862677	7	0.1055	211107	4.43e-07	finn-b-CHRONLARGE	Crohn’s disease || finn-b-CHRONLARGE	TRUE	TRUE	25.5142

## Sheet: S1E Table
S1D Table Associations of single nucleotide polymorphisms for ulcerative colitis and autoimmune hepatitis in replication analysis in replication analysis
SNP	effect_allele.exposure	other_allele.exposure	effect_allele.outcome	other_allele.outcome	beta.exposure	beta.outcome	eaf.exposure	eaf.outcome	remove	palindromic	ambiguous	id.outcome	chr	pos	se.outcome	samplesize.outcome	pval.outcome	outcome	originalname.outcome	outcome.deprecated	mr_keep.outcome	pos.exposure	pval.exposure	se.exposure	samplesize.exposure	exposure	mr_keep.exposure	mr_keep	FSTAT
rs116174102	C	A	C	A	1.51568	0.2683	0.0062262	0.0192706	FALSE	FALSE	FALSE	ebi-a-GCST90018785	3	37333551	0.2277	485234	0.2387	Autoimmune hepatitis || id:ebi-a-GCST90018785	Autoimmune hepatitis	Autoimmune hepatitis || ||	TRUE	37292060	7.37e-07	0.30612	398398	ulcerative colitis || finngen_R10_K11_UC_STRICT_PSC	TRUE	TRUE	24.5149
rs2395184	A	G	A	G	0.880101	0.2779	0.180001	0.141959	FALSE	FALSE	FALSE	ebi-a-GCST90018785	6	32432646	0.0708	485234	8.68e-05	Autoimmune hepatitis || id:ebi-a-GCST90018785	Autoimmune hepatitis	Autoimmune hepatitis || ||	TRUE	32464869	1.27e-23	0.0878537	398398	ulcerative colitis || finngen_R10_K11_UC_STRICT_PSC	TRUE	TRUE	100.356
rs28752924	C	T	C	T	-0.510681	-0.1338	0.48611	0.441965	FALSE	FALSE	FALSE	ebi-a-GCST90018785	6	31303922	0.0557	485234	0.0163399	Autoimmune hepatitis || id:ebi-a-GCST90018785	Autoimmune hepatitis	Autoimmune hepatitis || ||	TRUE	31336145	2.23e-09	0.085397	398398	ulcerative colitis || finngen_R10_K11_UC_STRICT_PSC	TRUE	TRUE	35.7612
rs28752924	C	T	C	A	-0.510681	0.1299	0.48611	0.1013	TRUE	FALSE	FALSE	ebi-a-GCST90018785	6	31303922	0.1034	485234	0.209	Autoimmune hepatitis || id:ebi-a-GCST90018785	Autoimmune hepatitis	Autoimmune hepatitis || ||	TRUE	31336145	2.23e-09	0.085397	398398	ulcerative colitis || finngen_R10_K11_UC_STRICT_PSC	TRUE	FALSE	35.7612

## Sheet: S1F Table
S1E Table Associations of single nucleotide polymorphisms for inflammatory bowel disease (ebi-a-GCST004131) and autoimmune hepatitis in replication analysis in replication analysis
SNP	effect_allele.exposure	other_allele.exposure	effect_allele.outcome	other_allele.outcome	beta.exposure	beta.outcome	eaf.outcome	id.outcome	chr	pos	se.outcome	samplesize.outcome	pval.outcome	outcome	originalname.outcome	outcome.deprecated	mr_keep.outcome	se.exposure	chr.exposure	pval.exposure	samplesize.exposure	pos.exposure	id.exposure	exposure	mr_keep.exposure	mr_keep	FSTAT
rs1002227	A	C	A	C	0.0672	0.115	0.348627	ebi-a-GCST90018785	11	17405347	0.0506	485234	0.02319	Autoimmune hepatitis || id:ebi-a-GCST90018785	Autoimmune hepatitis	Autoimmune hepatitis || ||	TRUE	0.0136	11	7.3e-07	59957	17405347	ebi-a-GCST004131	Inflammatory bowel disease || ebi-a-GCST004131	TRUE	TRUE	24.4144
rs10041497	C	T	C	T	0.0819	0.0188	0.6325	ebi-a-GCST90018785	5	141514582	0.0493	485234	0.7026	Autoimmune hepatitis || id:ebi-a-GCST90018785	Autoimmune hepatitis	Autoimmune hepatitis || ||	TRUE	0.0129	5	1.95e-10	59957	141514582	ebi-a-GCST004131	Inflammatory bowel disease || ebi-a-GCST004131	TRUE	TRUE	40.3064
rs10114470	C	T	C	T	0.1475	-0.0052	0.681792	ebi-a-GCST90018785	9	117547772	0.0537	485234	0.9221	Autoimmune hepatitis || id:ebi-a-GCST90018785	Autoimmune hepatitis	Autoimmune hepatitis || ||	TRUE	0.0137	9	4.1e-27	59957	117547772	ebi-a-GCST004131	Inflammatory bowel disease || ebi-a-GCST004131	TRUE	TRUE	115.912
rs10226514	A	G	A	G	-0.0713	0.0027	0.3482	ebi-a-GCST90018785	7	10347299	0.0497	485234	0.9572	Autoimmune hepatitis || id:ebi-a-GCST90018785	Autoimmune hepatitis	Autoimmune hepatitis || ||	TRUE	0.0134	7	9.43e-08	59957	10347299	ebi-a-GCST004131	Inflammatory bowel disease || ebi-a-GCST004131	TRUE	TRUE	28.311
rs10746475	A	T	A	T	0.1308	0.0122	0.692139	ebi-a-GCST90018785	1	8168261	0.0546	485234	0.8238	Autoimmune hepatitis || id:ebi-a-GCST90018785	Autoimmune hepatitis	Autoimmune hepatitis || ||	TRUE	0.0164	1	1.58e-15	59957	8168261	ebi-a-GCST004131	Inflammatory bowel disease || ebi-a-GCST004131	TRUE	FALSE	63.6082
rs10761659	G	A	G	A	0.1585	-0.0424	0.579958	ebi-a-GCST90018785	10	64445564	0.0477	485234	0.374	Autoimmune hepatitis || id:ebi-a-GCST90018785	Autoimmune hepatitis	Autoimmune hepatitis || ||	TRUE	0.0126	10	2.3e-36	59957	64445564	ebi-a-GCST004131	Inflammatory bowel disease || ebi-a-GCST004131	TRUE	TRUE	158.235
rs10800309	G	A	G	A	-0.123	0.0176	0.551233	ebi-a-GCST90018785	1	161472158	0.0503	485234	0.726999	Autoimmune hepatitis || id:ebi-a-GCST90018785	Autoimmune hepatitis	Autoimmune hepatitis || ||	TRUE	0.0133	1	1.94e-20	59957	161472158	ebi-a-GCST004131	Inflammatory bowel disease || ebi-a-GCST004131	TRUE	TRUE	85.5249
rs10826797	T	G	T	G	-0.099	0.0388	0.313608	ebi-a-GCST90018785	10	30690376	0.051	485234	0.4462	Autoimmune hepatitis || id:ebi-a-GCST90018785	Autoimmune hepatitis	Autoimmune hepatitis || ||	TRUE	0.0136	10	3.99e-13	59957	30690376	ebi-a-GCST004131	Inflammatory bowel disease || ebi-a-GCST004131	TRUE	TRUE	52.9881
rs10910476	T	C	T	C	0.0694	0.0324	0.47053	ebi-a-GCST90018785	1	234734956	0.048	485234	0.499501	Autoimmune hepatitis || id:ebi-a-GCST90018785	Autoimmune hepatitis	Autoimmune hepatitis || ||	TRUE	0.0129	1	8.37e-08	59957	234734956	ebi-a-GCST004131	Inflammatory bowel disease || ebi-a-GCST004131	TRUE	TRUE	28.9418
rs10953551	G	A	G	A	-0.1033	-0.0257	0.679936	ebi-a-GCST90018785	7	107480901	0.0502	485234	0.6088	Autoimmune hepatitis || id:ebi-a-GCST90018785	Autoimmune hepatitis	Autoimmune hepatitis || ||	TRUE	0.0127	7	4.94e-16	59957	107480901	ebi-a-GCST004131	Inflammatory bowel disease || ebi-a-GCST004131	TRUE	TRUE	66.1574
rs11066188	A	G	A	G	0.0874	0.1408	0.398891	ebi-a-GCST90018785	12	112610714	0.051	485234	0.00574804	Autoimmune hepatitis || id:ebi-a-GCST90018785	Autoimmune hepatitis	Autoimmune hepatitis || ||	TRUE	0.013	12	1.76e-11	59957	112610714	ebi-a-GCST004131	Inflammatory bowel disease || ebi-a-GCST004131	TRUE	TRUE	45.1983
rs111456533	A	G	A	G	-0.1031	-0.0577	0.156939	ebi-a-GCST90018785	10	126439381	0.0698	485234	0.4086	Autoimmune hepatitis || id:ebi-a-GCST90018785	Autoimmune hepatitis	Autoimmune hepatitis || ||	TRUE	0.017	10	1.18e-09	59957	126439381	ebi-a-GCST004131	Inflammatory bowel disease || ebi-a-GCST004131	TRUE	TRUE	36.7794
rs11152949	G	A	G	A	0.1019	0.0599	0.304745	ebi-a-GCST90018785	6	106449085	0.056	485234	0.2849	Autoimmune hepatitis || id:ebi-a-GCST90018785	Autoimmune hepatitis	Autoimmune hepatitis || ||	TRUE	0.0133	6	1.56e-14	59957	106449085	ebi-a-GCST004131	Inflammatory bowel disease || ebi-a-GCST004131	TRUE	TRUE	58.699
rs11169987	G	A	G	A	-0.1198	-0.0511	0.0996151	ebi-a-GCST90018785	12	52429494	0.084	485234	0.5431	Autoimmune hepatitis || id:ebi-a-GCST90018785	Autoimmune hepatitis	Autoimmune hepatitis || ||	TRUE	0.0242	12	7.21e-07	59957	52429494	ebi-a-GCST004131	Inflammatory bowel disease || ebi-a-GCST004131	TRUE	TRUE	24.5058
rs11195128	T	C	T	C	0.0792	-0.061	0.287752	ebi-a-GCST90018785	10	112186148	0.0827	485234	0.4611	Autoimmune hepatitis || id:ebi-a-GCST90018785	Autoimmune hepatitis	Autoimmune hepatitis || ||	TRUE	0.0133	10	2.74e-09	59957	112186148	ebi-a-GCST004131	Inflammatory bowel disease || ebi-a-GCST004131	TRUE	TRUE	35.4595
rs11209013	G	A	G	A	0.0773	-0.04	0.541916	ebi-a-GCST90018785	1	67656286	0.0474	485234	0.3987	Autoimmune hepatitis || id:ebi-a-GCST90018785	Autoimmune hepatitis	Autoimmune hepatitis || ||	TRUE	0.0124	1	4.46e-10	59957	67656286	ebi-a-GCST004131	Inflammatory bowel disease || ebi-a-GCST004131	TRUE	TRUE	38.8599
rs11221335	C	T	C	T	0.0827	0.0805	0.175552	ebi-a-GCST90018785	11	128385906	0.0585	485234	0.169	Autoimmune hepatitis || id:ebi-a-GCST90018785	Autoimmune hepatitis	Autoimmune hepatitis || ||	TRUE	0.0148	11	2.44e-08	59957	128385906	ebi-a-GCST004131	Inflammatory bowel disease || ebi-a-GCST004131	TRUE	TRUE	31.2229
rs11236797	A	C	A	C	0.1488	-0.0688	0.411946	ebi-a-GCST90018785	11	76299649	0.048	485234	0.1519	Autoimmune hepatitis || id:ebi-a-GCST90018785	Autoimmune hepatitis	Autoimmune hepatitis || ||	TRUE	0.0125	11	7.19e-33	59957	76299649	ebi-a-GCST004131	Inflammatory bowel disease || ebi-a-GCST004131	TRUE	TRUE	141.7
rs112429336	T	C	T	C	0.1126	-0.1002	0.0916258	ebi-a-GCST90018785	11	65881627	0.0875	485234	0.2522	Autoimmune hepatitis || id:ebi-a-GCST90018785	Autoimmune hepatitis	Autoimmune hepatitis || ||	TRUE	0.0227	11	6.61e-07	59957	65881627	ebi-a-GCST004131	Inflammatory bowel disease || ebi-a-GCST004131	TRUE	TRUE	24.6043
rs112936798	C	A	C	A	-0.1844	-0.1072	0.0331405	ebi-a-GCST90018785	1	39802381	0.1293	485234	0.4073	Autoimmune hepatitis || id:ebi-a-GCST90018785	Autoimmune hepatitis	Autoimmune hepatitis || ||	TRUE	0.0332	1	2.89e-08	59957	39802381	ebi-a-GCST004131	Inflammatory bowel disease || ebi-a-GCST004131	TRUE	TRUE	30.8483
rs1131095	C	T	C	T	0.1635	-0.0341	0.252926	ebi-a-GCST90018785	3	49714225	0.052	485234	0.5121	Autoimmune hepatitis || id:ebi-a-GCST90018785	Autoimmune hepatitis	Autoimmune hepatitis || ||	TRUE	0.0131	3	1.22e-35	59957	49714225	ebi-a-GCST004131	Inflammatory bowel disease || ebi-a-GCST004131	TRUE	TRUE	155.768
rs11548656	G	A	G	A	-0.2374	0.0284	0.0390391	ebi-a-GCST90018785	16	81916912	0.1221	485234	0.8158	Autoimmune hepatitis || id:ebi-a-GCST90018785	Autoimmune hepatitis	Autoimmune hepatitis || ||	TRUE	0.0362	16	5.18e-11	59957	81916912	ebi-a-GCST004131	Inflammatory bowel disease || ebi-a-GCST004131	TRUE	TRUE	43.0061
rs115758894	A	G	A	G	0.1139	-0.0287	0.0533197	ebi-a-GCST90018785	18	53138692	0.1025	485234	0.779301	Autoimmune hepatitis || id:ebi-a-GCST90018785	Autoimmune hepatitis	Autoimmune hepatitis || ||	TRUE	0.0229	18	6.94e-07	59957	53138692	ebi-a-GCST004131	Inflammatory bowel disease || ebi-a-GCST004131	TRUE	TRUE	24.7379
rs11581607	A	G	A	G	-0.6578	-0.2734	0.0613536	ebi-a-GCST90018785	1	67707690	0.1106	485234	0.01348	Autoimmune hepatitis || id:ebi-a-GCST90018785	Autoimmune hepatitis	Autoimmune hepatitis || ||	TRUE	0.0294	1	4.59e-111	59957	67707690	ebi-a-GCST004131	Inflammatory bowel disease || ebi-a-GCST004131	TRUE	TRUE	500.586
rs115894903	T	C	T	C	0.0999	-0.0135	0.0863085	ebi-a-GCST90018785	5	75973742	0.075	485234	0.8572	Autoimmune hepatitis || id:ebi-a-GCST90018785	Autoimmune hepatitis	Autoimmune hepatitis || ||	TRUE	0.0195	5	3.11e-07	59957	75973742	ebi-a-GCST004131	Inflammatory bowel disease || ebi-a-GCST004131	TRUE	TRUE	26.245
rs11637301	T	A	T	A	-0.0911	-0.0029	0.167229	ebi-a-GCST90018785	15	61047898	0.064	485234	0.9639	Autoimmune hepatitis || id:ebi-a-GCST90018785	Autoimmune hepatitis	Autoimmune hepatitis || ||	TRUE	0.0183	15	6.6e-07	59957	61047898	ebi-a-GCST004131	Inflammatory bowel disease || ebi-a-GCST004131	TRUE	FALSE	24.7811
rs11669299	T	C	T	C	-0.1107	0.0367	0.236992	ebi-a-GCST90018785	19	10496621	0.0599	485234	0.539699	Autoimmune hepatitis || id:ebi-a-GCST90018785	Autoimmune hepatitis	Autoimmune hepatitis || ||	TRUE	0.0157	19	1.84e-12	59957	10496621	ebi-a-GCST004131	Inflammatory bowel disease || ebi-a-GCST004131	TRUE	TRUE	49.7143
rs11677002	C	T	C	T	-0.0931	-0.0409	0.417079	ebi-a-GCST90018785	2	28614401	0.0482	485234	0.3961	Autoimmune hepatitis || id:ebi-a-GCST90018785	Autoimmune hepatitis	Autoimmune hepatitis || ||	TRUE	0.0126	2	1.37e-13	59957	28614401	ebi-a-GCST004131	Inflammatory bowel disease || ebi-a-GCST004131	TRUE	TRUE	54.5939
rs11734570	A	G	A	G	0.0694	-0.075	0.477102	ebi-a-GCST90018785	4	38588453	0.048	485234	0.1183	Autoimmune hepatitis || id:ebi-a-GCST90018785	Autoimmune hepatitis	Autoimmune hepatitis || ||	TRUE	0.0127	4	4.8e-08	59957	38588453	ebi-a-GCST004131	Inflammatory bowel disease || ebi-a-GCST004131	TRUE	TRUE	29.8605
rs11739135	C	G	C	G	0.1366	-0.0435	0.2813	ebi-a-GCST90018785	5	131733397	0.0535	485234	0.4164	Autoimmune hepatitis || id:ebi-a-GCST90018785	Autoimmune hepatitis	Autoimmune hepatitis || ||	TRUE	0.0125	5	1.1e-27	59957	131733397	ebi-a-GCST004131	Inflammatory bowel disease || ebi-a-GCST004131	TRUE	FALSE	119.417
rs11764542	A	C	A	C	0.1581	0.0367	0.0312027	ebi-a-GCST90018785	7	98732566	0.1224	485234	0.7643	Autoimmune hepatitis || id:ebi-a-GCST90018785	Autoimmune hepatitis	Autoimmune hepatitis || ||	TRUE	0.0295	7	8.66e-08	59957	98732566	ebi-a-GCST004131	Inflammatory bowel disease || ebi-a-GCST004131	TRUE	TRUE	28.7214
rs11768365	G	A	G	A	-0.0837	0.0553	0.223492	ebi-a-GCST90018785	7	6545188	0.0555	485234	0.3191	Autoimmune hepatitis || id:ebi-a-GCST90018785	Autoimmune hepatitis	Autoimmune hepatitis || ||	TRUE	0.0152	7	3.88e-08	59957	6545188	ebi-a-GCST004131	Inflammatory bowel disease || ebi-a-GCST004131	TRUE	TRUE	30.3214
rs117981694	A	G	A	G	0.3452	-0.041	0.0231116	ebi-a-GCST90018785	12	40822098	0.1535	485234	0.7894	Autoimmune hepatitis || id:ebi-a-GCST90018785	Autoimmune hepatitis	Autoimmune hepatitis || ||	TRUE	0.0411	12	4.53e-17	59957	40822098	ebi-a-GCST004131	Inflammatory bowel disease || ebi-a-GCST004131	TRUE	TRUE	70.5413
rs12136659	C	T	C	T	0.087	0.0197	0.438377	ebi-a-GCST90018785	1	172844250	0.054	485234	0.7149	Autoimmune hepatitis || id:ebi-a-GCST90018785	Autoimmune hepatitis	Autoimmune hepatitis || ||	TRUE	0.0142	1	1.02e-09	59957	172844250	ebi-a-GCST004131	Inflammatory bowel disease || ebi-a-GCST004131	TRUE	TRUE	37.5359
rs12244845	A	G	A	G	-0.1224	0.0379	0.2591	ebi-a-GCST90018785	10	60005601	0.0896	485234	0.6724	Autoimmune hepatitis || id:ebi-a-GCST90018785	Autoimmune hepatitis	Autoimmune hepatitis || ||	TRUE	0.0227	10	7.22e-08	59957	60005601	ebi-a-GCST004131	Inflammatory bowel disease || ebi-a-GCST004131	TRUE	TRUE	29.0735
rs1250573	A	G	A	G	-0.098	0.0788	0.35089	ebi-a-GCST90018785	10	81042475	0.0494	485234	0.1101	Autoimmune hepatitis || id:ebi-a-GCST90018785	Autoimmune hepatitis	Autoimmune hepatitis || ||	TRUE	0.0138	10	1.11e-12	59957	81042475	ebi-a-GCST004131	Inflammatory bowel disease || ebi-a-GCST004131	TRUE	TRUE	50.4289
rs12538128	G	A	G	A	-0.0689	-0.0774	0.498018	ebi-a-GCST90018785	7	36001017	0.0486	485234	0.1114	Autoimmune hepatitis || id:ebi-a-GCST90018785	Autoimmune hepatitis	Autoimmune hepatitis || ||	TRUE	0.0137	7	5.35e-07	59957	36001017	ebi-a-GCST004131	Inflammatory bowel disease || ebi-a-GCST004131	TRUE	TRUE	25.292
rs12572072	C	T	C	T	-0.0709	-0.101	0.259912	ebi-a-GCST90018785	10	32307971	0.0565	485234	0.0736699	Autoimmune hepatitis || id:ebi-a-GCST90018785	Autoimmune hepatitis	Autoimmune hepatitis || ||	TRUE	0.0143	10	7.63e-07	59957	32307971	ebi-a-GCST004131	Inflammatory bowel disease || ebi-a-GCST004131	TRUE	TRUE	24.5814
rs1267496	C	G	C	G	0.1053	0.0255	0.857831	ebi-a-GCST90018785	6	14716017	0.0707	485234	0.7185	Autoimmune hepatitis || id:ebi-a-GCST90018785	Autoimmune hepatitis	Autoimmune hepatitis || ||	TRUE	0.0159	6	3.39e-11	59957	14716017	ebi-a-GCST004131	Inflammatory bowel disease || ebi-a-GCST004131	TRUE	FALSE	43.8579
rs1268339	C	T	C	T	0.0907	-0.0098	0.26055	ebi-a-GCST90018785	1	1215424	0.0555	485234	0.8599	Autoimmune hepatitis || id:ebi-a-GCST90018785	Autoimmune hepatitis	Autoimmune hepatitis || ||	TRUE	0.0163	1	2.75e-08	59957	1215424	ebi-a-GCST004131	Inflammatory bowel disease || ebi-a-GCST004131	TRUE	TRUE	30.9617
rs12722489	T	C	T	C	-0.0912	-0.0843	0.14511	ebi-a-GCST90018785	10	6102012	0.0671	485234	0.2087	Autoimmune hepatitis || id:ebi-a-GCST90018785	Autoimmune hepatitis	Autoimmune hepatitis || ||	TRUE	0.0173	10	1.28e-07	59957	6102012	ebi-a-GCST004131	Inflammatory bowel disease || ebi-a-GCST004131	TRUE	TRUE	27.7896
rs12825700	A	G	A	G	0.1324	0.1062	0.370416	ebi-a-GCST90018785	12	68492980	0.0523	485234	0.0421803	Autoimmune hepatitis || id:ebi-a-GCST90018785	Autoimmune hepatitis	Autoimmune hepatitis || ||	TRUE	0.0127	12	1.27e-25	59957	68492980	ebi-a-GCST004131	Inflammatory bowel disease || ebi-a-GCST004131	TRUE	TRUE	108.681
rs12936409	T	C	T	C	0.1406	0.007	0.431064	ebi-a-GCST90018785	17	38043649	0.0478	485234	0.8841	Autoimmune hepatitis || id:ebi-a-GCST90018785	Autoimmune hepatitis	Autoimmune hepatitis || ||	TRUE	0.0124	17	7.73e-30	59957	38043649	ebi-a-GCST004131	Inflammatory bowel disease || ebi-a-GCST004131	TRUE	TRUE	128.562
rs1297264	G	A	G	A	-0.1462	-0.0092	0.364956	ebi-a-GCST90018785	21	16816017	0.049	485234	0.8509	Autoimmune hepatitis || id:ebi-a-GCST90018785	Autoimmune hepatitis	Autoimmune hepatitis || ||	TRUE	0.0126	21	3.98e-31	59957	16816017	ebi-a-GCST004131	Inflammatory bowel disease || ebi-a-GCST004131	TRUE	TRUE	134.629
rs12984626	C	G	C	G	-0.0751	-0.0601	0.787116	ebi-a-GCST90018785	19	47140080	0.058	485234	0.3002	Autoimmune hepatitis || id:ebi-a-GCST90018785	Autoimmune hepatitis	Autoimmune hepatitis || ||	TRUE	0.0147	19	3.02e-07	59957	47140080	ebi-a-GCST004131	Inflammatory bowel disease || ebi-a-GCST004131	TRUE	FALSE	26.0994
rs13103812	G	C	G	C	-0.0649	-0.1222	0.440459	ebi-a-GCST90018785	4	36078004	0.0487	485234	0.0120401	Autoimmune hepatitis || id:ebi-a-GCST90018785	Autoimmune hepatitis	Autoimmune hepatitis || ||	TRUE	0.0124	4	1.74e-07	59957	36078004	ebi-a-GCST004131	Inflammatory bowel disease || ebi-a-GCST004131	TRUE	FALSE	27.3925
rs13107325	T	C	T	C	0.113	-0.0264	0.0581663	ebi-a-GCST90018785	4	103188709	0.1378	485234	0.8483	Autoimmune hepatitis || id:ebi-a-GCST90018785	Autoimmune hepatitis	Autoimmune hepatitis || ||	TRUE	0.0227	4	6.44e-07	59957	103188709	ebi-a-GCST004131	Inflammatory bowel disease || ebi-a-GCST004131	TRUE	TRUE	24.7794
rs1319951	G	C	G	C	-0.0851	-0.0804	0.18614	ebi-a-GCST90018785	18	46404813	0.0572	485234	0.1602	Autoimmune hepatitis || id:ebi-a-GCST90018785	Autoimmune hepatitis	Autoimmune hepatitis || ||	TRUE	0.0147	18	7.5e-09	59957	46404813	ebi-a-GCST004131	Inflammatory bowel disease || ebi-a-GCST004131	TRUE	FALSE	33.5127
rs13263338	C	T	C	T	-0.0736	0.0034	0.248272	ebi-a-GCST90018785	8	49418561	0.0563	485234	0.9519	Autoimmune hepatitis || id:ebi-a-GCST90018785	Autoimmune hepatitis	Autoimmune hepatitis || ||	TRUE	0.0143	8	2.66e-07	59957	49418561	ebi-a-GCST004131	Inflammatory bowel disease || ebi-a-GCST004131	TRUE	TRUE	26.4892
rs13267392	T	C	T	C	0.0841	0.011	0.259596	ebi-a-GCST90018785	8	145245647	0.0607	485234	0.856	Autoimmune hepatitis || id:ebi-a-GCST90018785	Autoimmune hepatitis	Autoimmune hepatitis || ||	TRUE	0.016	8	1.58e-07	59957	145245647	ebi-a-GCST004131	Inflammatory bowel disease || ebi-a-GCST004131	TRUE	TRUE	27.6272
rs1336900	A	G	A	G	-0.0848	-0.0156	0.393882	ebi-a-GCST90018785	1	150679033	0.0483	485234	0.7467	Autoimmune hepatitis || id:ebi-a-GCST90018785	Autoimmune hepatitis	Autoimmune hepatitis || ||	TRUE	0.0128	1	2.98e-11	59957	150679033	ebi-a-GCST004131	Inflammatory bowel disease || ebi-a-GCST004131	TRUE	TRUE	43.8892
rs13422838	C	T	C	T	-0.1143	-0.0912	0.0733527	ebi-a-GCST90018785	2	187502846	0.0905	485234	0.3133	Autoimmune hepatitis || id:ebi-a-GCST90018785	Autoimmune hepatitis	Autoimmune hepatitis || ||	TRUE	0.0205	2	2.56e-08	59957	187502846	ebi-a-GCST004131	Inflammatory bowel disease || ebi-a-GCST004131	TRUE	TRUE	31.0864
rs138039007	C	T	C	T	-0.2244	-0.2255	0.0325072	ebi-a-GCST90018785	6	31619153	0.121	485234	0.0622601	Autoimmune hepatitis || id:ebi-a-GCST90018785	Autoimmune hepatitis	Autoimmune hepatitis || ||	TRUE	0.0445	6	4.71e-07	59957	31619153	ebi-a-GCST004131	Inflammatory bowel disease || ebi-a-GCST004131	TRUE	TRUE	25.4279
rs140152928	A	T	A	T	-0.2657	-0.0195	0.0230013	ebi-a-GCST90018785	2	132143532	0.1756	485234	0.9118	Autoimmune hepatitis || id:ebi-a-GCST90018785	Autoimmune hepatitis	Autoimmune hepatitis || ||	TRUE	0.0522	2	3.6e-07	59957	132143532	ebi-a-GCST004131	Inflammatory bowel disease || ebi-a-GCST004131	TRUE	FALSE	25.9076
rs140313246	A	G	A	G	-0.1358	0.2625	0.0659802	ebi-a-GCST90018785	17	7007622	0.179	485234	0.1425	Autoimmune hepatitis || id:ebi-a-GCST90018785	Autoimmune hepatitis	Autoimmune hepatitis || ||	TRUE	0.0266	17	3.26e-07	59957	7007622	ebi-a-GCST004131	Inflammatory bowel disease || ebi-a-GCST004131	TRUE	TRUE	26.0628
rs140933577	C	T	C	T	-0.1857	-0.1345	0.0502507	ebi-a-GCST90018785	13	40836270	0.2037	485234	0.5092	Autoimmune hepatitis || id:ebi-a-GCST90018785	Autoimmune hepatitis	Autoimmune hepatitis || ||	TRUE	0.0305	13	1.13e-09	59957	40836270	ebi-a-GCST004131	Inflammatory bowel disease || ebi-a-GCST004131	TRUE	TRUE	37.0689
rs143210366	G	T	G	T	0.2836	-0.2195	0.0665462	ebi-a-GCST90018785	6	31492353	0.106	485234	0.0384096	Autoimmune hepatitis || id:ebi-a-GCST90018785	Autoimmune hepatitis	Autoimmune hepatitis || ||	TRUE	0.036	6	3.14e-15	59957	31492353	ebi-a-GCST004131	Inflammatory bowel disease || ebi-a-GCST004131	TRUE	TRUE	62.0573
rs1445004	T	C	T	C	0.1689	-0.0205	0.480207	ebi-a-GCST90018785	5	40414419	0.0491	485234	0.676901	Autoimmune hepatitis || id:ebi-a-GCST90018785	Autoimmune hepatitis	Autoimmune hepatitis || ||	TRUE	0.0127	5	3.48e-40	59957	40414419	ebi-a-GCST004131	Inflammatory bowel disease || ebi-a-GCST004131	TRUE	TRUE	176.863
rs145568234	G	T	G	T	0.86	-0.1291	0.0192117	ebi-a-GCST90018785	6	32247045	0.2613	485234	0.621299	Autoimmune hepatitis || id:ebi-a-GCST90018785	Autoimmune hepatitis	Autoimmune hepatitis || ||	TRUE	0.0476	6	4.73e-73	59957	32247045	ebi-a-GCST004131	Inflammatory bowel disease || ebi-a-GCST004131	TRUE	TRUE	326.414
rs1456896	T	C	T	C	0.0879	0.0707	0.636535	ebi-a-GCST90018785	7	50304461	0.0509	485234	0.1651	Autoimmune hepatitis || id:ebi-a-GCST90018785	Autoimmune hepatitis	Autoimmune hepatitis || ||	TRUE	0.0133	7	4.5e-11	59957	50304461	ebi-a-GCST004131	Inflammatory bowel disease || ebi-a-GCST004131	TRUE	TRUE	43.6777
rs148093700	T	C	T	C	-0.0839	-0.0144	0.21307	ebi-a-GCST90018785	2	242489453	0.0637	485234	0.8207	Autoimmune hepatitis || id:ebi-a-GCST90018785	Autoimmune hepatitis	Autoimmune hepatitis || ||	TRUE	0.016	2	1.53e-07	59957	242489453	ebi-a-GCST004131	Inflammatory bowel disease || ebi-a-GCST004131	TRUE	TRUE	27.496
rs149121243	A	T	A	T	-0.1623	0.3073	0.05165	ebi-a-GCST90018785	10	101898551	0.1962	485234	0.1174	Autoimmune hepatitis || id:ebi-a-GCST90018785	Autoimmune hepatitis	Autoimmune hepatitis || ||	TRUE	0.0329	10	8.04e-07	59957	101898551	ebi-a-GCST004131	Inflammatory bowel disease || ebi-a-GCST004131	TRUE	FALSE	24.335
rs149169037	A	G	A	G	-0.1338	-0.0391	0.0933914	ebi-a-GCST90018785	7	20577298	0.148	485234	0.791799	Autoimmune hepatitis || id:ebi-a-GCST90018785	Autoimmune hepatitis	Autoimmune hepatitis || ||	TRUE	0.0242	7	3.26e-08	59957	20577298	ebi-a-GCST004131	Inflammatory bowel disease || ebi-a-GCST004131	TRUE	TRUE	30.568
rs154873	A	G	A	G	-0.0813	0.0009	0.446008	ebi-a-GCST90018785	20	57855032	0.0494	485234	0.9859	Autoimmune hepatitis || id:ebi-a-GCST90018785	Autoimmune hepatitis	Autoimmune hepatitis || ||	TRUE	0.0132	20	7.38e-10	59957	57855032	ebi-a-GCST004131	Inflammatory bowel disease || ebi-a-GCST004131	TRUE	TRUE	37.9331
rs1555401	C	G	C	G	0.0647	-0.0395	0.646239	ebi-a-GCST90018785	6	117767335	0.0503	485234	0.4326	Autoimmune hepatitis || id:ebi-a-GCST90018785	Autoimmune hepatitis	Autoimmune hepatitis || ||	TRUE	0.013	6	6.09e-07	59957	117767335	ebi-a-GCST004131	Inflammatory bowel disease || ebi-a-GCST004131	TRUE	FALSE	24.7689
rs1558619	T	G	T	G	-0.0843	-0.0268	0.531331	ebi-a-GCST90018785	2	102931550	0.0473	485234	0.5712	Autoimmune hepatitis || id:ebi-a-GCST90018785	Autoimmune hepatitis	Autoimmune hepatitis || ||	TRUE	0.0123	2	8.9e-12	59957	102931550	ebi-a-GCST004131	Inflammatory bowel disease || ebi-a-GCST004131	TRUE	TRUE	46.9711
rs16844401	A	G	A	G	0.1313	-0.1058	0.0836023	ebi-a-GCST90018785	4	3449652	0.0953	485234	0.267	Autoimmune hepatitis || id:ebi-a-GCST90018785	Autoimmune hepatitis	Autoimmune hepatitis || ||	TRUE	0.0242	4	5.61e-08	59957	3449652	ebi-a-GCST004131	Inflammatory bowel disease || ebi-a-GCST004131	TRUE	TRUE	29.4364
rs16940202	C	T	C	T	0.113	0.01	0.170943	ebi-a-GCST90018785	16	86014241	0.065	485234	0.8782	Autoimmune hepatitis || id:ebi-a-GCST90018785	Autoimmune hepatitis	Autoimmune hepatitis || ||	TRUE	0.0169	16	2.5e-11	59957	86014241	ebi-a-GCST004131	Inflammatory bowel disease || ebi-a-GCST004131	TRUE	TRUE	44.7063
rs17776393	A	G	A	G	-0.3005	-0.3649	0.0107066	ebi-a-GCST90018785	14	50574019	0.3082	485234	0.2365	Autoimmune hepatitis || id:ebi-a-GCST90018785	Autoimmune hepatitis	Autoimmune hepatitis || ||	TRUE	0.0588	14	3.24e-07	59957	50574019	ebi-a-GCST004131	Inflammatory bowel disease || ebi-a-GCST004131	TRUE	TRUE	26.1168
rs1811711	G	C	G	C	-0.0909	0.0378	0.146775	ebi-a-GCST90018785	2	228670476	0.0669	485234	0.5724	Autoimmune hepatitis || id:ebi-a-GCST90018785	Autoimmune hepatitis	Autoimmune hepatitis || ||	TRUE	0.0175	2	1.96e-07	59957	228670476	ebi-a-GCST004131	Inflammatory bowel disease || ebi-a-GCST004131	TRUE	FALSE	26.9797
rs183434818	G	A	G	A	-0.1013	0.0334	0.252937	ebi-a-GCST90018785	4	144921234	0.1043	485234	0.7488	Autoimmune hepatitis || id:ebi-a-GCST90018785	Autoimmune hepatitis	Autoimmune hepatitis || ||	TRUE	0.0204	4	6.57e-07	59957	144921234	ebi-a-GCST004131	Inflammatory bowel disease || ebi-a-GCST004131	TRUE	TRUE	24.6572
rs1864239	G	A	G	A	1.3366	-0.1486	0.0496844	ebi-a-GCST90018785	15	80205354	0.1108	485234	0.1801	Autoimmune hepatitis || id:ebi-a-GCST90018785	Autoimmune hepatitis	Autoimmune hepatitis || ||	TRUE	0.1782	15	6.27e-14	59957	80205354	ebi-a-GCST004131	Inflammatory bowel disease || ebi-a-GCST004131	TRUE	TRUE	56.2565
rs1870136	T	C	T	C	-0.0723	0.0347	0.296415	ebi-a-GCST90018785	10	82307117	0.0515	485234	0.500299	Autoimmune hepatitis || id:ebi-a-GCST90018785	Autoimmune hepatitis	Autoimmune hepatitis || ||	TRUE	0.0136	10	1.13e-07	59957	82307117	ebi-a-GCST004131	Inflammatory bowel disease || ebi-a-GCST004131	TRUE	TRUE	28.2608
rs1886730	C	T	C	T	-0.0662	0.0006	0.509522	ebi-a-GCST90018785	1	2488608	0.0474	485234	0.9895	Autoimmune hepatitis || id:ebi-a-GCST90018785	Autoimmune hepatitis	Autoimmune hepatitis || ||	TRUE	0.0126	1	1.54e-07	59957	2488608	ebi-a-GCST004131	Inflammatory bowel disease || ebi-a-GCST004131	TRUE	TRUE	27.6033
rs1887428	C	G	C	G	-0.1643	0.0036	0.640218	ebi-a-GCST90018785	9	4984530	0.0493	485234	0.9414	Autoimmune hepatitis || id:ebi-a-GCST90018785	Autoimmune hepatitis	Autoimmune hepatitis || ||	TRUE	0.0131	9	2.46e-36	59957	4984530	ebi-a-GCST004131	Inflammatory bowel disease || ebi-a-GCST004131	TRUE	FALSE	157.296
rs194746	T	C	T	C	0.0833	0.0216	0.462701	ebi-a-GCST90018785	14	69282887	0.0476	485234	0.649	Autoimmune hepatitis || id:ebi-a-GCST90018785	Autoimmune hepatitis	Autoimmune hepatitis || ||	TRUE	0.0124	14	1.84e-11	59957	69282887	ebi-a-GCST004131	Inflammatory bowel disease || ebi-a-GCST004131	TRUE	TRUE	45.1266
rs212402	A	G	A	G	-0.0743	0.0145	0.726954	ebi-a-GCST90018785	6	159472295	0.0527	485234	0.782899	Autoimmune hepatitis || id:ebi-a-GCST90018785	Autoimmune hepatitis	Autoimmune hepatitis || ||	TRUE	0.013	6	1.06e-08	59957	159472295	ebi-a-GCST004131	Inflammatory bowel disease || ebi-a-GCST004131	TRUE	TRUE	32.6645
rs2301127	A	G	A	G	0.0783	0.0055	0.632415	ebi-a-GCST90018785	16	11367477	0.0494	485234	0.9111	Autoimmune hepatitis || id:ebi-a-GCST90018785	Autoimmune hepatitis	Autoimmune hepatitis || ||	TRUE	0.0126	16	4.96e-10	59957	11367477	ebi-a-GCST004131	Inflammatory bowel disease || ebi-a-GCST004131	TRUE	TRUE	38.6161
rs2384352	G	A	G	A	0.0951	-0.0279	0.315102	ebi-a-GCST90018785	10	35492832	0.05	485234	0.5761	Autoimmune hepatitis || id:ebi-a-GCST90018785	Autoimmune hepatitis	Autoimmune hepatitis || ||	TRUE	0.0131	10	3.12e-13	59957	35492832	ebi-a-GCST004131	Inflammatory bowel disease || ebi-a-GCST004131	TRUE	TRUE	52.6992
rs2413583	T	C	T	C	-0.1732	-0.019	0.121422	ebi-a-GCST90018785	22	39659773	0.0721	485234	0.792399	Autoimmune hepatitis || id:ebi-a-GCST90018785	Autoimmune hepatitis	Autoimmune hepatitis || ||	TRUE	0.0171	22	4.6e-24	59957	39659773	ebi-a-GCST004131	Inflammatory bowel disease || ebi-a-GCST004131	TRUE	TRUE	102.586
rs243505	G	A	G	A	-0.0805	0.0511	0.361004	ebi-a-GCST90018785	7	148435339	0.049	485234	0.2968	Autoimmune hepatitis || id:ebi-a-GCST90018785	Autoimmune hepatitis	Autoimmune hepatitis || ||	TRUE	0.0128	7	3.04e-10	59957	148435339	ebi-a-GCST004131	Inflammatory bowel disease || ebi-a-GCST004131	TRUE	TRUE	39.551
rs2488398	C	G	C	G	0.0985	0.1477	0.186172	ebi-a-GCST90018785	1	197701376	0.0635	485234	0.0200401	Autoimmune hepatitis || id:ebi-a-GCST90018785	Autoimmune hepatitis	Autoimmune hepatitis || ||	TRUE	0.0149	1	3.63e-11	59957	197701376	ebi-a-GCST004131	Inflammatory bowel disease || ebi-a-GCST004131	TRUE	FALSE	43.7004
rs254837	C	G	C	G	0.1222	-0.1774	0.920405	ebi-a-GCST90018785	5	158683200	0.0879	485234	0.0436898	Autoimmune hepatitis || id:ebi-a-GCST90018785	Autoimmune hepatitis	Autoimmune hepatitis || ||	TRUE	0.0205	5	2.54e-09	59957	158683200	ebi-a-GCST004131	Inflammatory bowel disease || ebi-a-GCST004131	TRUE	FALSE	35.532
rs2593855	T	C	T	C	-0.0832	0.1153	0.423568	ebi-a-GCST90018785	3	71175495	0.0779	485234	0.1387	Autoimmune hepatitis || id:ebi-a-GCST90018785	Autoimmune hepatitis	Autoimmune hepatitis || ||	TRUE	0.014	3	2.54e-09	59957	71175495	ebi-a-GCST004131	Inflammatory bowel disease || ebi-a-GCST004131	TRUE	TRUE	35.3164
rs2675680	C	T	C	T	0.0652	0.0223	0.424535	ebi-a-GCST90018785	10	75658864	0.0489	485234	0.6486	Autoimmune hepatitis || id:ebi-a-GCST90018785	Autoimmune hepatitis	Autoimmune hepatitis || ||	TRUE	0.0124	10	1.61e-07	59957	75658864	ebi-a-GCST004131	Inflammatory bowel disease || ebi-a-GCST004131	TRUE	TRUE	27.6463
rs2800716	C	G	C	G	0.0699	0.0388	0.254065	ebi-a-GCST90018785	6	127398251	0.0535	485234	0.4682	Autoimmune hepatitis || id:ebi-a-GCST90018785	Autoimmune hepatitis	Autoimmune hepatitis || ||	TRUE	0.0141	6	7.23e-07	59957	127398251	ebi-a-GCST004131	Inflammatory bowel disease || ebi-a-GCST004131	TRUE	FALSE	24.5755
rs2836881	T	G	T	G	-0.1643	0.0337	0.235454	ebi-a-GCST90018785	21	40466299	0.0552	485234	0.5416	Autoimmune hepatitis || id:ebi-a-GCST90018785	Autoimmune hepatitis	Autoimmune hepatitis || ||	TRUE	0.0146	21	1.96e-29	59957	40466299	ebi-a-GCST004131	Inflammatory bowel disease || ebi-a-GCST004131	TRUE	TRUE	126.635
rs28374519	A	G	A	G	-0.1105	-0.0452	0.469428	ebi-a-GCST90018785	16	28489342	0.0501	485234	0.3667	Autoimmune hepatitis || id:ebi-a-GCST90018785	Autoimmune hepatitis	Autoimmune hepatitis || ||	TRUE	0.0137	16	6.55e-16	59957	28489342	ebi-a-GCST004131	Inflammatory bowel disease || ebi-a-GCST004131	TRUE	TRUE	65.0532
rs2838517	C	T	C	T	-0.128	0.0166	0.576756	ebi-a-GCST90018785	21	45613825	0.076	485234	0.8269	Autoimmune hepatitis || id:ebi-a-GCST90018785	Autoimmune hepatitis	Autoimmune hepatitis || ||	TRUE	0.0125	21	1.83e-24	59957	45613825	ebi-a-GCST004131	Inflammatory bowel disease || ebi-a-GCST004131	TRUE	TRUE	104.854
rs2857656	C	G	C	G	-0.0995	-0.0884	0.384637	ebi-a-GCST90018785	17	32582007	0.0508	485234	0.0817203	Autoimmune hepatitis || id:ebi-a-GCST90018785	Autoimmune hepatitis	Autoimmune hepatitis || ||	TRUE	0.014	17	1.06e-12	59957	32582007	ebi-a-GCST004131	Inflammatory bowel disease || ebi-a-GCST004131	TRUE	FALSE	50.5098
rs28722705	T	A	T	A	-0.0949	0.0474	0.135138	ebi-a-GCST90018785	5	55453942	0.078	485234	0.5434	Autoimmune hepatitis || id:ebi-a-GCST90018785	Autoimmune hepatitis	Autoimmune hepatitis || ||	TRUE	0.018	5	1.3e-07	59957	55453942	ebi-a-GCST004131	Inflammatory bowel disease || ebi-a-GCST004131	TRUE	FALSE	27.7954
rs3024493	A	C	A	C	0.1911	0.0341	0.118709	ebi-a-GCST90018785	1	206943968	0.0681	485234	0.616799	Autoimmune hepatitis || id:ebi-a-GCST90018785	Autoimmune hepatitis	Autoimmune hepatitis || ||	TRUE	0.0165	1	4.04e-31	59957	206943968	ebi-a-GCST004131	Inflammatory bowel disease || ebi-a-GCST004131	TRUE	TRUE	134.134
rs341295	T	C	T	C	0.0702	-0.0011	0.440033	ebi-a-GCST90018785	5	111848890	0.0477	485234	0.9809	Autoimmune hepatitis || id:ebi-a-GCST90018785	Autoimmune hepatitis	Autoimmune hepatitis || ||	TRUE	0.0124	5	1.45e-08	59957	111848890	ebi-a-GCST004131	Inflammatory bowel disease || ebi-a-GCST004131	TRUE	TRUE	32.0491
rs34140409	T	C	T	C	-0.1583	0.0422	0.0994449	ebi-a-GCST90018785	6	31923654	0.0978	485234	0.666	Autoimmune hepatitis || id:ebi-a-GCST90018785	Autoimmune hepatitis	Autoimmune hepatitis || ||	TRUE	0.0237	6	2.28e-11	59957	31923654	ebi-a-GCST004131	Inflammatory bowel disease || ebi-a-GCST004131	TRUE	TRUE	44.6119
rs34298676	G	A	G	A	-0.1399	0.0776	0.0674623	ebi-a-GCST90018785	2	163126317	0.099	485234	0.4332	Autoimmune hepatitis || id:ebi-a-GCST90018785	Autoimmune hepatitis	Autoimmune hepatitis || ||	TRUE	0.0283	2	7.56e-07	59957	163126317	ebi-a-GCST004131	Inflammatory bowel disease || ebi-a-GCST004131	TRUE	TRUE	24.437
rs34620647	C	A	C	A	-0.1006	0.0334	0.174245	ebi-a-GCST90018785	21	34752334	0.0663	485234	0.613999	Autoimmune hepatitis || id:ebi-a-GCST90018785	Autoimmune hepatitis	Autoimmune hepatitis || ||	TRUE	0.0185	21	5e-08	59957	34752334	ebi-a-GCST004131	Inflammatory bowel disease || ebi-a-GCST004131	TRUE	TRUE	29.5691
rs35171809	G	A	G	A	0.1088	0.0021	0.456985	ebi-a-GCST90018785	6	167432766	0.05	485234	0.9659	Autoimmune hepatitis || id:ebi-a-GCST90018785	Autoimmune hepatitis	Autoimmune hepatitis || ||	TRUE	0.0123	6	1.16e-18	59957	167432766	ebi-a-GCST004131	Inflammatory bowel disease || ebi-a-GCST004131	TRUE	TRUE	78.2408
rs35174874	T	A	T	A	0.329	-0.0196	0.0114928	ebi-a-GCST90018785	11	13286278	0.2183	485234	0.9284	Autoimmune hepatitis || id:ebi-a-GCST90018785	Autoimmune hepatitis	Autoimmune hepatitis || ||	TRUE	0.0669	11	8.83e-07	59957	13286278	ebi-a-GCST004131	Inflammatory bowel disease || ebi-a-GCST004131	TRUE	FALSE	24.1838
rs35730213	C	G	C	G	-0.1346	0.1113	0.210677	ebi-a-GCST90018785	1	200874229	0.0579	485234	0.0547104	Autoimmune hepatitis || id:ebi-a-GCST90018785	Autoimmune hepatitis	Autoimmune hepatitis || ||	TRUE	0.014	1	7.5e-22	59957	200874229	ebi-a-GCST004131	Inflammatory bowel disease || ebi-a-GCST004131	TRUE	FALSE	92.4314
rs3792111	T	C	T	C	0.1391	0.0662	0.429966	ebi-a-GCST90018785	2	234179690	0.0482	485234	0.1691	Autoimmune hepatitis || id:ebi-a-GCST90018785	Autoimmune hepatitis	Autoimmune hepatitis || ||	TRUE	0.0124	2	5.12e-29	59957	234179690	ebi-a-GCST004131	Inflammatory bowel disease || ebi-a-GCST004131	TRUE	TRUE	125.834
rs3820330	A	C	A	C	-0.0892	-0.08	0.308429	ebi-a-GCST90018785	1	20142413	0.0516	485234	0.121	Autoimmune hepatitis || id:ebi-a-GCST90018785	Autoimmune hepatitis	Autoimmune hepatitis || ||	TRUE	0.014	1	1.72e-10	59957	20142413	ebi-a-GCST004131	Inflammatory bowel disease || ebi-a-GCST004131	TRUE	TRUE	40.5937
rs3829110	G	A	G	A	0.1574	-0.0689	0.401555	ebi-a-GCST90018785	9	139269198	0.048	485234	0.151	Autoimmune hepatitis || id:ebi-a-GCST90018785	Autoimmune hepatitis	Autoimmune hepatitis || ||	TRUE	0.0125	9	3.52e-36	59957	139269198	ebi-a-GCST004131	Inflammatory bowel disease || ebi-a-GCST004131	TRUE	TRUE	158.553
rs3850378	C	T	C	T	0.1536	0.1072	0.0971134	ebi-a-GCST90018785	14	88417517	0.1452	485234	0.4603	Autoimmune hepatitis || id:ebi-a-GCST90018785	Autoimmune hepatitis	Autoimmune hepatitis || ||	TRUE	0.0207	14	1.1e-13	59957	88417517	ebi-a-GCST004131	Inflammatory bowel disease || ebi-a-GCST004131	TRUE	TRUE	55.0589
rs3897234	C	T	C	T	0.0971	-0.087	0.209621	ebi-a-GCST90018785	13	27542030	0.0565	485234	0.1235	Autoimmune hepatitis || id:ebi-a-GCST90018785	Autoimmune hepatitis	Autoimmune hepatitis || ||	TRUE	0.0145	13	1.9e-11	59957	27542030	ebi-a-GCST004131	Inflammatory bowel disease || ebi-a-GCST004131	TRUE	TRUE	44.8423
rs4072601	A	G	A	G	-0.1264	0.111	0.143461	ebi-a-GCST90018785	17	70641327	0.0688	485234	0.1068	Autoimmune hepatitis || id:ebi-a-GCST90018785	Autoimmune hepatitis	Autoimmune hepatitis || ||	TRUE	0.0177	17	8.43e-13	59957	70641327	ebi-a-GCST004131	Inflammatory bowel disease || ebi-a-GCST004131	TRUE	TRUE	50.9956
rs4256018	G	T	G	T	0.0786	0.0315	0.32445	ebi-a-GCST90018785	20	6093889	0.0563	485234	0.5756	Autoimmune hepatitis || id:ebi-a-GCST90018785	Autoimmune hepatitis	Autoimmune hepatitis || ||	TRUE	0.0138	20	1.23e-08	59957	6093889	ebi-a-GCST004131	Inflammatory bowel disease || ebi-a-GCST004131	TRUE	TRUE	32.4394
rs4276914	A	G	A	G	0.0783	-0.0912	0.58529	ebi-a-GCST90018785	1	155142229	0.0483	485234	0.0591003	Autoimmune hepatitis || id:ebi-a-GCST90018785	Autoimmune hepatitis	Autoimmune hepatitis || ||	TRUE	0.0125	1	3.15e-10	59957	155142229	ebi-a-GCST004131	Inflammatory bowel disease || ebi-a-GCST004131	TRUE	TRUE	39.2364
rs4380956	A	G	A	G	0.0907	0.0134	0.591214	ebi-a-GCST90018785	8	126529074	0.0508	485234	0.7915	Autoimmune hepatitis || id:ebi-a-GCST90018785	Autoimmune hepatitis	Autoimmune hepatitis || ||	TRUE	0.0127	8	1.12e-12	59957	126529074	ebi-a-GCST004131	Inflammatory bowel disease || ebi-a-GCST004131	TRUE	TRUE	51.0026
rs4676408	A	G	A	G	0.1011	-0.0053	0.583952	ebi-a-GCST90018785	2	241574401	0.0489	485234	0.9141	Autoimmune hepatitis || id:ebi-a-GCST90018785	Autoimmune hepatitis	Autoimmune hepatitis || ||	TRUE	0.013	2	7.63e-15	59957	241574401	ebi-a-GCST004131	Inflammatory bowel disease || ebi-a-GCST004131	TRUE	TRUE	60.4785
rs4712528	C	G	C	G	0.1043	0.0095	0.774959	ebi-a-GCST90018785	6	20678430	0.0549	485234	0.8628	Autoimmune hepatitis || id:ebi-a-GCST90018785	Autoimmune hepatitis	Autoimmune hepatitis || ||	TRUE	0.0152	6	7.14e-12	59957	20678430	ebi-a-GCST004131	Inflammatory bowel disease || ebi-a-GCST004131	TRUE	FALSE	47.0833
rs4722672	T	C	T	C	-0.0825	0.0545	0.759975	ebi-a-GCST90018785	7	27231762	0.0582	485234	0.3498	Autoimmune hepatitis || id:ebi-a-GCST90018785	Autoimmune hepatitis	Autoimmune hepatitis || ||	TRUE	0.0162	7	3.84e-07	59957	27231762	ebi-a-GCST004131	Inflammatory bowel disease || ebi-a-GCST004131	TRUE	TRUE	25.9336
rs4807569	C	A	C	A	0.1281	0.059	0.204923	ebi-a-GCST90018785	19	1123378	0.0572	485234	0.3024	Autoimmune hepatitis || id:ebi-a-GCST90018785	Autoimmune hepatitis	Autoimmune hepatitis || ||	TRUE	0.0152	19	4.24e-17	59957	1123378	ebi-a-GCST004131	Inflammatory bowel disease || ebi-a-GCST004131	TRUE	TRUE	71.0226
rs4957256	T	C	T	C	-0.1179	0.0379	0.184981	ebi-a-GCST90018785	5	40207142	0.0562	485234	0.500299	Autoimmune hepatitis || id:ebi-a-GCST90018785	Autoimmune hepatitis	Autoimmune hepatitis || ||	TRUE	0.0155	5	3.37e-14	59957	40207142	ebi-a-GCST004131	Inflammatory bowel disease || ebi-a-GCST004131	TRUE	TRUE	57.8562
rs503734	G	A	G	A	-0.0692	0.0647	0.450232	ebi-a-GCST90018785	3	101023748	0.048	485234	0.1778	Autoimmune hepatitis || id:ebi-a-GCST90018785	Autoimmune hepatitis	Autoimmune hepatitis || ||	TRUE	0.0124	3	2.67e-08	59957	101023748	ebi-a-GCST004131	Inflammatory bowel disease || ebi-a-GCST004131	TRUE	TRUE	31.1426
rs55946629	A	C	A	C	0.1298	0.1921	0.0989344	ebi-a-GCST90018785	2	43851246	0.0826	485234	0.0199802	Autoimmune hepatitis || id:ebi-a-GCST90018785	Autoimmune hepatitis	Autoimmune hepatitis || ||	TRUE	0.018	2	5.45e-13	59957	43851246	ebi-a-GCST004131	Inflammatory bowel disease || ebi-a-GCST004131	TRUE	TRUE	51.9984
rs56062135	T	C	T	C	0.1382	0.0613	0.192982	ebi-a-GCST90018785	15	67455630	0.0564	485234	0.2774	Autoimmune hepatitis || id:ebi-a-GCST90018785	Autoimmune hepatitis	Autoimmune hepatitis || ||	TRUE	0.0145	15	1.37e-21	59957	67455630	ebi-a-GCST004131	Inflammatory bowel disease || ebi-a-GCST004131	TRUE	TRUE	90.8376
rs56116661	T	C	T	C	-0.1	-0.0409	0.171986	ebi-a-GCST90018785	3	188401160	0.0594	485234	0.4903	Autoimmune hepatitis || id:ebi-a-GCST90018785	Autoimmune hepatitis	Autoimmune hepatitis || ||	TRUE	0.0163	3	9.27e-10	59957	188401160	ebi-a-GCST004131	Inflammatory bowel disease || ebi-a-GCST004131	TRUE	TRUE	37.6366
rs56235845	G	T	G	T	0.0877	-0.085	0.328617	ebi-a-GCST90018785	5	176798040	0.0915	485234	0.3531	Autoimmune hepatitis || id:ebi-a-GCST90018785	Autoimmune hepatitis	Autoimmune hepatitis || ||	TRUE	0.0138	5	1.77e-10	59957	176798040	ebi-a-GCST004131	Inflammatory bowel disease || ebi-a-GCST004131	TRUE	TRUE	40.3856
rs5754100	C	T	C	T	0.1293	0.0608	0.24298	ebi-a-GCST90018785	22	21916166	0.0544	485234	0.2644	Autoimmune hepatitis || id:ebi-a-GCST90018785	Autoimmune hepatitis	Autoimmune hepatitis || ||	TRUE	0.016	22	7.14e-16	59957	21916166	ebi-a-GCST004131	Inflammatory bowel disease || ebi-a-GCST004131	TRUE	TRUE	65.3044
rs5763793	T	G	T	G	0.0734	0.0078	0.317172	ebi-a-GCST90018785	22	30526632	0.0497	485234	0.8745	Autoimmune hepatitis || id:ebi-a-GCST90018785	Autoimmune hepatitis	Autoimmune hepatitis || ||	TRUE	0.013	22	1.47e-08	59957	30526632	ebi-a-GCST004131	Inflammatory bowel disease || ebi-a-GCST004131	TRUE	TRUE	31.878
rs6017342	C	A	C	A	0.1156	-0.0685	0.631244	ebi-a-GCST90018785	20	43065028	0.0493	485234	0.1646	Autoimmune hepatitis || id:ebi-a-GCST90018785	Autoimmune hepatitis	Autoimmune hepatitis || ||	TRUE	0.0135	20	1.07e-17	59957	43065028	ebi-a-GCST004131	Inflammatory bowel disease || ebi-a-GCST004131	TRUE	TRUE	73.3219
rs6062496	A	G	A	G	0.137	-0.0573	0.46218	ebi-a-GCST90018785	20	62329099	0.05	485234	0.2517	Autoimmune hepatitis || id:ebi-a-GCST90018785	Autoimmune hepatitis	Autoimmune hepatitis || ||	TRUE	0.0129	20	2.83e-26	59957	62329099	ebi-a-GCST004131	Inflammatory bowel disease || ebi-a-GCST004131	TRUE	TRUE	112.784
rs6063502	G	A	G	A	-0.0734	0.0042	0.455704	ebi-a-GCST90018785	20	48955595	0.0497	485234	0.9323	Autoimmune hepatitis || id:ebi-a-GCST90018785	Autoimmune hepatitis	Autoimmune hepatitis || ||	TRUE	0.0134	20	4.55e-08	59957	48955595	ebi-a-GCST004131	Inflammatory bowel disease || ebi-a-GCST004131	TRUE	TRUE	30.0032
rs6087887	T	A	T	A	-0.0611	-0.0221	0.463707	ebi-a-GCST90018785	20	30950471	0.0861	485234	0.7977	Autoimmune hepatitis || id:ebi-a-GCST90018785	Autoimmune hepatitis	Autoimmune hepatitis || ||	TRUE	0.0125	20	9.69e-07	59957	30950471	ebi-a-GCST004131	Inflammatory bowel disease || ebi-a-GCST004131	TRUE	FALSE	23.8917
rs62126610	G	A	G	A	0.1407	-0.0798	0.129041	ebi-a-GCST90018785	19	33748183	0.1104	485234	0.47	Autoimmune hepatitis || id:ebi-a-GCST90018785	Autoimmune hepatitis	Autoimmune hepatitis || ||	TRUE	0.0166	19	2.6e-17	59957	33748183	ebi-a-GCST004131	Inflammatory bowel disease || ebi-a-GCST004131	TRUE	TRUE	71.8385
rs62180107	C	G	C	G	-0.0797	-0.0143	0.398436	ebi-a-GCST90018785	2	199629721	0.0509	485234	0.7783	Autoimmune hepatitis || id:ebi-a-GCST90018785	Autoimmune hepatitis	Autoimmune hepatitis || ||	TRUE	0.0132	2	1.55e-09	59957	199629721	ebi-a-GCST004131	Inflammatory bowel disease || ebi-a-GCST004131	TRUE	FALSE	36.4548
rs62183956	T	C	T	C	-0.078	0.0606	0.548987	ebi-a-GCST90018785	2	219046122	0.0481	485234	0.2075	Autoimmune hepatitis || id:ebi-a-GCST90018785	Autoimmune hepatitis	Autoimmune hepatitis || ||	TRUE	0.0125	2	4.49e-10	59957	219046122	ebi-a-GCST004131	Inflammatory bowel disease || ebi-a-GCST004131	TRUE	TRUE	38.9363
rs62324212	A	C	A	C	0.0886	0.0456	0.463523	ebi-a-GCST90018785	4	123560939	0.0481	485234	0.3432	Autoimmune hepatitis || id:ebi-a-GCST90018785	Autoimmune hepatitis	Autoimmune hepatitis || ||	TRUE	0.0127	4	2.67e-12	59957	123560939	ebi-a-GCST004131	Inflammatory bowel disease || ebi-a-GCST004131	TRUE	TRUE	48.6682
rs62408218	T	C	T	C	-0.0818	0.0926	0.275078	ebi-a-GCST90018785	6	90931858	0.0534	485234	0.0830501	Autoimmune hepatitis || id:ebi-a-GCST90018785	Autoimmune hepatitis	Autoimmune hepatitis || ||	TRUE	0.0129	6	2.4e-10	59957	90931858	ebi-a-GCST004131	Inflammatory bowel disease || ebi-a-GCST004131	TRUE	TRUE	40.208
rs62482552	A	G	A	G	-0.0737	0.0323	0.576496	ebi-a-GCST90018785	7	100522355	0.0489	485234	0.5091	Autoimmune hepatitis || id:ebi-a-GCST90018785	Autoimmune hepatitis	Autoimmune hepatitis || ||	TRUE	0.0131	7	1.97e-08	59957	100522355	ebi-a-GCST004131	Inflammatory bowel disease || ebi-a-GCST004131	TRUE	TRUE	31.6503
rs6457681	T	G	T	G	-0.1687	-0.0737	0.246001	ebi-a-GCST90018785	6	32773497	0.087	485234	0.3968	Autoimmune hepatitis || id:ebi-a-GCST90018785	Autoimmune hepatitis	Autoimmune hepatitis || ||	TRUE	0.0153	6	3.75e-28	59957	32773497	ebi-a-GCST004131	Inflammatory bowel disease || ebi-a-GCST004131	TRUE	TRUE	121.572
rs6470877	C	T	C	T	0.0643	-0.0162	0.502366	ebi-a-GCST90018785	8	132007456	0.0475	485234	0.732399	Autoimmune hepatitis || id:ebi-a-GCST90018785	Autoimmune hepatitis	Autoimmune hepatitis || ||	TRUE	0.0124	8	2.32e-07	59957	132007456	ebi-a-GCST004131	Inflammatory bowel disease || ebi-a-GCST004131	TRUE	TRUE	26.8883
rs6498114	T	G	T	G	-0.0807	-0.1476	0.68155	ebi-a-GCST90018785	16	10964118	0.0529	485234	0.00528397	Autoimmune hepatitis || id:ebi-a-GCST90018785	Autoimmune hepatitis	Autoimmune hepatitis || ||	TRUE	0.0149	16	6.69e-08	59957	10964118	ebi-a-GCST004131	Inflammatory bowel disease || ebi-a-GCST004131	TRUE	TRUE	29.3332
rs6500266	G	A	G	A	0.0778	-0.0183	0.423281	ebi-a-GCST90018785	16	49962406	0.0491	485234	0.7086	Autoimmune hepatitis || id:ebi-a-GCST90018785	Autoimmune hepatitis	Autoimmune hepatitis || ||	TRUE	0.0151	16	2.71e-07	59957	49962406	ebi-a-GCST004131	Inflammatory bowel disease || ebi-a-GCST004131	TRUE	TRUE	26.5455
rs6579807	T	C	T	C	0.125	0.0031	0.229821	ebi-a-GCST90018785	5	150286845	0.0669	485234	0.9627	Autoimmune hepatitis || id:ebi-a-GCST90018785	Autoimmune hepatitis	Autoimmune hepatitis || ||	TRUE	0.0189	5	4.01e-11	59957	150286845	ebi-a-GCST004131	Inflammatory bowel disease || ebi-a-GCST004131	TRUE	TRUE	43.7403
rs6584282	G	A	G	A	-0.152	0.0481	0.537898	ebi-a-GCST90018785	10	101286495	0.0473	485234	0.3083	Autoimmune hepatitis || id:ebi-a-GCST90018785	Autoimmune hepatitis	Autoimmune hepatitis || ||	TRUE	0.0124	10	1.19e-34	59957	101286495	ebi-a-GCST004131	Inflammatory bowel disease || ebi-a-GCST004131	TRUE	TRUE	150.255
rs6674040	T	G	T	G	-0.1129	0.0961	0.416043	ebi-a-GCST90018785	1	20201913	0.0482	485234	0.0462903	Autoimmune hepatitis || id:ebi-a-GCST90018785	Autoimmune hepatitis	Autoimmune hepatitis || ||	TRUE	0.0124	1	6.31e-20	59957	20201913	ebi-a-GCST004131	Inflammatory bowel disease || ebi-a-GCST004131	TRUE	TRUE	82.8953
rs673783	G	T	G	T	0.077	0.0258	0.313487	ebi-a-GCST90018785	18	2825418	0.0506	485234	0.609399	Autoimmune hepatitis || id:ebi-a-GCST90018785	Autoimmune hepatitis	Autoimmune hepatitis || ||	TRUE	0.0146	18	1.34e-07	59957	2825418	ebi-a-GCST004131	Inflammatory bowel disease || ebi-a-GCST004131	TRUE	TRUE	27.8139
rs6740847	G	A	G	A	-0.0924	0.0164	0.513077	ebi-a-GCST90018785	2	182308352	0.0484	485234	0.7345	Autoimmune hepatitis || id:ebi-a-GCST90018785	Autoimmune hepatitis	Autoimmune hepatitis || ||	TRUE	0.0125	2	1.22e-13	59957	182308352	ebi-a-GCST004131	Inflammatory bowel disease || ebi-a-GCST004131	TRUE	TRUE	54.6398
rs6770038	C	T	C	T	0.0873	0.1108	0.84726	ebi-a-GCST90018785	3	30650327	0.066	485234	0.0933598	Autoimmune hepatitis || id:ebi-a-GCST90018785	Autoimmune hepatitis	Autoimmune hepatitis || ||	TRUE	0.0162	3	6.67e-08	59957	30650327	ebi-a-GCST004131	Inflammatory bowel disease || ebi-a-GCST004131	TRUE	TRUE	29.0392
rs6873866	C	T	C	T	-0.0919	0.1412	0.605364	ebi-a-GCST90018785	5	96247810	0.0766	485234	0.0652499	Autoimmune hepatitis || id:ebi-a-GCST90018785	Autoimmune hepatitis	Autoimmune hepatitis || ||	TRUE	0.0128	5	6.15e-13	59957	96247810	ebi-a-GCST004131	Inflammatory bowel disease || ebi-a-GCST004131	TRUE	TRUE	51.5462
rs6904446	A	C	A	C	-0.0678	0.089	0.546791	ebi-a-GCST90018785	6	21439343	0.0476	485234	0.0615404	Autoimmune hepatitis || id:ebi-a-GCST90018785	Autoimmune hepatitis	Autoimmune hepatitis || ||	TRUE	0.0126	6	6.79e-08	59957	21439343	ebi-a-GCST004131	Inflammatory bowel disease || ebi-a-GCST004131	TRUE	TRUE	28.9537
rs6933404	C	T	C	T	0.0863	0.128	0.212323	ebi-a-GCST90018785	6	137959235	0.0623	485234	0.0398199	Autoimmune hepatitis || id:ebi-a-GCST90018785	Autoimmune hepatitis	Autoimmune hepatitis || ||	TRUE	0.0149	6	6.64e-09	59957	137959235	ebi-a-GCST004131	Inflammatory bowel disease || ebi-a-GCST004131	TRUE	TRUE	33.5455
rs7072544	T	C	T	C	0.1163	0.1907	0.104473	ebi-a-GCST90018785	10	8509339	0.0892	485234	0.0326498	Autoimmune hepatitis || id:ebi-a-GCST90018785	Autoimmune hepatitis	Autoimmune hepatitis || ||	TRUE	0.023	10	4.51e-07	59957	8509339	ebi-a-GCST004131	Inflammatory bowel disease || ebi-a-GCST004131	TRUE	TRUE	25.5676
rs7171533	A	G	A	G	-0.1104	0.0397	0.100978	ebi-a-GCST90018785	15	91184798	0.0786	485234	0.613501	Autoimmune hepatitis || id:ebi-a-GCST90018785	Autoimmune hepatitis	Autoimmune hepatitis || ||	TRUE	0.0205	15	6.79e-08	59957	91184798	ebi-a-GCST004131	Inflammatory bowel disease || ebi-a-GCST004131	TRUE	TRUE	29.0012
rs7190426	C	A	C	A	-0.0872	-0.1369	0.210667	ebi-a-GCST90018785	16	23855853	0.0633	485234	0.0306803	Autoimmune hepatitis || id:ebi-a-GCST90018785	Autoimmune hepatitis	Autoimmune hepatitis || ||	TRUE	0.0155	16	2.06e-08	59957	23855853	ebi-a-GCST004131	Inflammatory bowel disease || ebi-a-GCST004131	TRUE	TRUE	31.6486
rs7256518	A	G	A	G	-0.1665	0.0068	0.942807	ebi-a-GCST90018785	19	10626375	0.1143	485234	0.9528	Autoimmune hepatitis || id:ebi-a-GCST90018785	Autoimmune hepatitis	Autoimmune hepatitis || ||	TRUE	0.0276	19	1.63e-09	59957	10626375	ebi-a-GCST004131	Inflammatory bowel disease || ebi-a-GCST004131	TRUE	TRUE	36.3912
rs72852162	C	A	C	A	-0.1129	-0.1992	0.118578	ebi-a-GCST90018785	2	145486323	0.0758	485234	0.00857196	Autoimmune hepatitis || id:ebi-a-GCST90018785	Autoimmune hepatitis	Autoimmune hepatitis || ||	TRUE	0.0202	2	2.3e-08	59957	145486323	ebi-a-GCST004131	Inflammatory bowel disease || ebi-a-GCST004131	TRUE	TRUE	31.2371
rs744166	G	A	G	A	-0.1109	-0.0512	0.427765	ebi-a-GCST90018785	17	40514201	0.0478	485234	0.2836	Autoimmune hepatitis || id:ebi-a-GCST90018785	Autoimmune hepatitis	Autoimmune hepatitis || ||	TRUE	0.0126	17	1.34e-18	59957	40514201	ebi-a-GCST004131	Inflammatory bowel disease || ebi-a-GCST004131	TRUE	TRUE	77.4654
rs7442701	T	C	T	C	-0.0901	0.1105	0.16357	ebi-a-GCST90018785	5	158523522	0.0655	485234	0.0913503	Autoimmune hepatitis || id:ebi-a-GCST90018785	Autoimmune hepatitis	Autoimmune hepatitis || ||	TRUE	0.0166	5	6.1e-08	59957	158523522	ebi-a-GCST004131	Inflammatory bowel disease || ebi-a-GCST004131	TRUE	TRUE	29.4591
rs74660460	G	A	G	A	-0.087	0.0178	0.194496	ebi-a-GCST90018785	9	93954812	0.058	485234	0.7592	Autoimmune hepatitis || id:ebi-a-GCST90018785	Autoimmune hepatitis	Autoimmune hepatitis || ||	TRUE	0.0165	9	1.39e-07	59957	93954812	ebi-a-GCST004131	Inflammatory bowel disease || ebi-a-GCST004131	TRUE	TRUE	27.8007
rs749910	A	G	A	G	0.1961	-0.0751	0.166512	ebi-a-GCST90018785	16	50758849	0.0644	485234	0.2434	Autoimmune hepatitis || id:ebi-a-GCST90018785	Autoimmune hepatitis	Autoimmune hepatitis || ||	TRUE	0.0138	16	7.83e-46	59957	50758849	ebi-a-GCST004131	Inflammatory bowel disease || ebi-a-GCST004131	TRUE	TRUE	201.921
rs7532133	G	A	G	A	0.0789	0.0061	0.671348	ebi-a-GCST90018785	1	160851534	0.0505	485234	0.904	Autoimmune hepatitis || id:ebi-a-GCST90018785	Autoimmune hepatitis	Autoimmune hepatitis || ||	TRUE	0.0134	1	3.83e-09	59957	160851534	ebi-a-GCST004131	Inflammatory bowel disease || ebi-a-GCST004131	TRUE	TRUE	34.6681
rs7543680	A	G	A	G	-0.1001	-0.0275	0.224137	ebi-a-GCST90018785	1	22731269	0.0601	485234	0.647201	Autoimmune hepatitis || id:ebi-a-GCST90018785	Autoimmune hepatitis	Autoimmune hepatitis || ||	TRUE	0.0153	1	5.51e-11	59957	22731269	ebi-a-GCST004131	Inflammatory bowel disease || ebi-a-GCST004131	TRUE	TRUE	42.8027
rs755374	T	C	T	C	0.1767	-0.0185	0.343749	ebi-a-GCST90018785	5	158829294	0.0512	485234	0.717399	Autoimmune hepatitis || id:ebi-a-GCST90018785	Autoimmune hepatitis	Autoimmune hepatitis || ||	TRUE	0.0134	5	1.59e-39	59957	158829294	ebi-a-GCST004131	Inflammatory bowel disease || ebi-a-GCST004131	TRUE	TRUE	173.88
rs7608697	C	A	C	A	0.1395	-0.0483	0.296976	ebi-a-GCST90018785	2	61204641	0.0506	485234	0.3404	Autoimmune hepatitis || id:ebi-a-GCST90018785	Autoimmune hepatitis	Autoimmune hepatitis || ||	TRUE	0.0126	2	1.67e-28	59957	61204641	ebi-a-GCST004131	Inflammatory bowel disease || ebi-a-GCST004131	TRUE	TRUE	122.572
rs76286777	C	T	C	T	0.0996	-0.0514	0.221807	ebi-a-GCST90018785	2	25195577	0.0627	485234	0.4125	Autoimmune hepatitis || id:ebi-a-GCST90018785	Autoimmune hepatitis	Autoimmune hepatitis || ||	TRUE	0.0151	2	4.65e-11	59957	25195577	ebi-a-GCST004131	Inflammatory bowel disease || ebi-a-GCST004131	TRUE	TRUE	43.5061
rs7715399	C	T	C	T	0.0654	0.1226	0.364338	ebi-a-GCST90018785	5	10682230	0.0892	485234	0.1692	Autoimmune hepatitis || id:ebi-a-GCST90018785	Autoimmune hepatitis	Autoimmune hepatitis || ||	TRUE	0.0129	5	3.91e-07	59957	10682230	ebi-a-GCST004131	Inflammatory bowel disease || ebi-a-GCST004131	TRUE	TRUE	25.7017
rs77272631	C	G	C	G	0.2293	-0.0913	0.0276994	ebi-a-GCST90018785	3	17184935	0.189	485234	0.6293	Autoimmune hepatitis || id:ebi-a-GCST90018785	Autoimmune hepatitis	Autoimmune hepatitis || ||	TRUE	0.0417	3	3.72e-08	59957	17184935	ebi-a-GCST004131	Inflammatory bowel disease || ebi-a-GCST004131	TRUE	FALSE	30.2358
rs7799731	C	G	C	G	-0.0869	0.1132	0.123697	ebi-a-GCST90018785	7	107457714	0.1118	485234	0.3114	Autoimmune hepatitis || id:ebi-a-GCST90018785	Autoimmune hepatitis	Autoimmune hepatitis || ||	TRUE	0.0177	7	9.04e-07	59957	107457714	ebi-a-GCST004131	Inflammatory bowel disease || ebi-a-GCST004131	TRUE	FALSE	24.1034
rs78771661	T	C	T	C	-0.3848	-0.0902	0.0168064	ebi-a-GCST90018785	8	21986850	0.2223	485234	0.685001	Autoimmune hepatitis || id:ebi-a-GCST90018785	Autoimmune hepatitis	Autoimmune hepatitis || ||	TRUE	0.0669	8	8.95e-09	59957	21986850	ebi-a-GCST004131	Inflammatory bowel disease || ebi-a-GCST004131	TRUE	TRUE	33.0829
rs7918084	T	C	T	C	0.071	-0.0295	0.641437	ebi-a-GCST90018785	10	94429467	0.0491	485234	0.5487	Autoimmune hepatitis || id:ebi-a-GCST90018785	Autoimmune hepatitis	Autoimmune hepatitis || ||	TRUE	0.0125	10	1.38e-08	59957	94429467	ebi-a-GCST004131	Inflammatory bowel disease || ebi-a-GCST004131	TRUE	TRUE	32.2613
rs79355165	G	A	G	A	0.0977	0.0584	0.122009	ebi-a-GCST90018785	19	18522031	0.0684	485234	0.3931	Autoimmune hepatitis || id:ebi-a-GCST90018785	Autoimmune hepatitis	Autoimmune hepatitis || ||	TRUE	0.0195	19	5.42e-07	59957	18522031	ebi-a-GCST004131	Inflammatory bowel disease || ebi-a-GCST004131	TRUE	TRUE	25.1018
rs79950062	C	T	C	T	0.094	-0.0729	0.123029	ebi-a-GCST90018785	2	111940612	0.077	485234	0.3439	Autoimmune hepatitis || id:ebi-a-GCST90018785	Autoimmune hepatitis	Autoimmune hepatitis || ||	TRUE	0.0188	2	5.65e-07	59957	111940612	ebi-a-GCST004131	Inflammatory bowel disease || ebi-a-GCST004131	TRUE	TRUE	24.9992
rs80262450	A	G	A	G	0.1581	-0.006	0.117672	ebi-a-GCST90018785	18	12818922	0.0728	485234	0.9346	Autoimmune hepatitis || id:ebi-a-GCST90018785	Autoimmune hepatitis	Autoimmune hepatitis || ||	TRUE	0.019	18	1.04e-16	59957	12818922	ebi-a-GCST004131	Inflammatory bowel disease || ebi-a-GCST004131	TRUE	TRUE	69.2376
rs8056255	A	T	A	T	0.2765	-0.026	0.0310333	ebi-a-GCST90018785	16	50885211	0.1444	485234	0.8573	Autoimmune hepatitis || id:ebi-a-GCST90018785	Autoimmune hepatitis	Autoimmune hepatitis || ||	TRUE	0.0327	16	2.99e-17	59957	50885211	ebi-a-GCST004131	Inflammatory bowel disease || ebi-a-GCST004131	TRUE	FALSE	71.4958
rs907612	T	C	T	C	0.0686	0.0494	0.35737	ebi-a-GCST90018785	11	1874221	0.0493	485234	0.317	Autoimmune hepatitis || id:ebi-a-GCST90018785	Autoimmune hepatitis	Autoimmune hepatitis || ||	TRUE	0.0133	11	2.34e-07	59957	1874221	ebi-a-GCST004131	Inflammatory bowel disease || ebi-a-GCST004131	TRUE	TRUE	26.603
rs938650	A	G	A	G	-0.1074	-0.1516	0.0999633	ebi-a-GCST90018785	8	129552540	0.0751	485234	0.0436496	Autoimmune hepatitis || id:ebi-a-GCST90018785	Autoimmune hepatitis	Autoimmune hepatitis || ||	TRUE	0.0189	8	1.41e-08	59957	129552540	ebi-a-GCST004131	Inflammatory bowel disease || ebi-a-GCST004131	TRUE	TRUE	32.2902
rs9585037	T	A	T	A	-0.0769	-0.1043	0.149232	ebi-a-GCST90018785	13	100000840	0.0678	485234	0.1241	Autoimmune hepatitis || id:ebi-a-GCST90018785	Autoimmune hepatitis	Autoimmune hepatitis || ||	TRUE	0.0152	13	4.12e-07	59957	100000840	ebi-a-GCST004131	Inflammatory bowel disease || ebi-a-GCST004131	TRUE	FALSE	25.5948
rs9828595	G	T	G	T	-0.0757	-0.0157	0.205241	ebi-a-GCST90018785	3	85893047	0.0629	485234	0.8028	Autoimmune hepatitis || id:ebi-a-GCST90018785	Autoimmune hepatitis	Autoimmune hepatitis || ||	TRUE	0.0154	3	8.73e-07	59957	85893047	ebi-a-GCST004131	Inflammatory bowel disease || ebi-a-GCST004131	TRUE	TRUE	24.1622
rs9934775	T	C	T	C	-0.1116	-0.0392	0.219337	ebi-a-GCST90018785	16	50383077	0.0643	485234	0.5414	Autoimmune hepatitis || id:ebi-a-GCST90018785	Autoimmune hepatitis	Autoimmune hepatitis || ||	TRUE	0.0172	16	8.77e-11	59957	50383077	ebi-a-GCST004131	Inflammatory bowel disease || ebi-a-GCST004131	TRUE	TRUE	42.0976
